# Supplementary material for: Genome-wide association study identifies common variants associated with breast cancer in South African Black women
Source: Nat Commun. 2025 Apr 14;16:3542. doi: 10.1038/s41467-025-58789-0 (PMC11997036; doi:10.1038/s41467-025-58789-0)
Supplement: Supplementary file 3 — Supplementary dataset 1 [file 41467_2025_58789_MOESM3_ESM.xlsx]

## Sheet: Sheet1
Supplementary dataset 1: Summary of participants
a) Participants from GWAS study before and after admixture filters
Individuals	N
Cases	2711
Removed admixed individuals	226
Cases included in GWAS	2485
Controls	1170
Removed admixed individuals	69
Controls included in GWAS	1101
b) Individual reference population distributions used for admixture analysis
Ancestral Populations	N
African American	157
East Asia	504
East African	1994
European	503
Koi-San	220
South Asian	489
Southern African	7425
West African	3777
