# Supplementary material for: Genome-wide association study identifies common variants associated with breast cancer in South African Black women
Source: Nat Commun. 2025 Apr 14;16:3542. doi: 10.1038/s41467-025-58789-0 (PMC11997036; doi:10.1038/s41467-025-58789-0)
Supplement: Supplementary file 4 — Supplementary dataset 2 [file 41467_2025_58789_MOESM4_ESM.xlsx]

## Sheet: Sheet1
Supplementary dataset 2: Credible set of causal variants on chromosomes 15 and 17
Chr	Position	rsID	Allele (effect/non-effect)	Probability of being a causal SNP	log10bf*	Lead SNP according to COJO#
15	55015367	rs7181788	T/G	0.99	5.94	Yes
17	20924620	rs899342	T/C	0.93	5.36	Yes
17	20846326	rs4985935	G/C	0.02	1.3	No
17	20852833	rs8071311	C/G	0.02	1.32	No
* log10 Bayes factors which quantify the evidence that the SNP is causal. A log10 Bayes factor greater than 2 reports considerable evidence. #Conditional and Joint Analysis.
