# Supplementary material for: Genome-wide association study identifies common variants associated with breast cancer in South African Black women
Source: Nat Commun. 2025 Apr 14;16:3542. doi: 10.1038/s41467-025-58789-0 (PMC11997036; doi:10.1038/s41467-025-58789-0)
Supplement: Supplementary file 5 — Supplementary dataset 3 [file 41467_2025_58789_MOESM5_ESM.xlsx]

## Sheet: Sheet1
Supplementary dataset 3: 89 additional SNPs with suggestive association with BC (p < 5E-06)
rsID	Chr	Position (hg19)	Alleles (effect	EAF	EAF (cases)	EAF (controls)	p value	OR (95%CI)	Impute2 Score
			/non-effect
rs9516904	13	97963979	C/T	0.267	0.25	0.306	9.49e-08	0.73(0.70-0.77)	0.99
rs113989118	2	40052382	T/G	0.042	0.033	0.06	1.41e-07	0.51(0.43-0.59)	0.99
rs3859109	16	55910551	A/T	0.307	0.288	0.349	2.08e-07	0.75(0.73-0.77)	1
rs1154388	3	9230927	G/A	0.436	0.456	0.39	5.78e-07	1.28(1.23-1.35)	1
rs10904177	10	4112318	C/A	0.503	0.484	0.545	7.26e-07	0.78(0.75-0.81)	1
rs558114522	5	5263874	A/G	0.017	0.012	0.028	8.29e-07	0.36(0.23-0.48)	0.87
rs10145976	14	78304015	A/G	0.482	0.463	0.524	9.19e-07	0.78(0.75-0.81)	1
rs116700951	18	34915774	G/C	0.126	0.113	0.155	1.05e-06	0.69(0.64-0.73)	0.98
rs2542600	15	86308808	T/G	0.46	0.44	0.505	1.07e-06	0.78(0.75-0.81)	0.99
rs145064765	9	26552709	G/C	0.037	0.03	0.053	1.13e-06	0.52(0.43-0.60)	0.99
rs13136634	4	181289806	C/A	0.021	0.027	0.009	1.23e-06	2.37(2.26-2.48)	1
rs180714962	4	37652307	T/A	0.013	0.006	0.02	1.38e-06	0.31(0.16-0.45)	0.8
rs186072413	9	26554880	T/C	0.037	0.03	0.053	1.39e-06	0.52(0.44-0.60)	0.99
rs144831950	22	49729031	C/T	0.011	0.007	0.02	1.5e-06	0.30(0.15-0.45)	0.95
rs540465806	17	80093941	T/C	0.016	0.02	0.005	1.53e-06	2.76(2.63-2.89)	0.9
rs193167987	17	80099825	C/T	0.016	0.02	0.005	1.53e-06	2.77(2.64-2.90)	0.89
rs552333086	17	80146422	A/G	0.02	0.026	0.009	1.56e-06	2.50(2.39-2.62)	0.91
rs114675315	2	40053595	G/C	0.051	0.042	0.068	1.6e-06	0.57(0.49-0.64)	0.97
rs28634318	18	34898396	C/T	0.316	0.298	0.357	1.6e-06	0.77(0.74-0.80)	1
rs9444802	6	91626257	T/C	0.104	0.09	0.131	1.61e-06	0.66(0.61-0.72)	0.98
rs190675123	4	37648421	G/C	0.014	0.006	0.02	1.63e-06	0.31(0.16-0.46)	0.81
rs9451526	6	91626725	T/G	0.104	0.09	0.131	1.71e-06	0.67(0.61-0.72)	0.98
rs112198162	2	40052518	T/C	0.051	0.042	0.068	1.72e-06	0.57(0.50-0.64)	0.97
rs6874478	5	169160708	T/C	0.441	0.459	0.4	1.73e-06	1.28(1.23-1.33)	1
rs116246312	11	14113227	T/C	0.055	0.046	0.074	1.75e-06	0.58(0.51-0.65)	0.96
rs76244894	11	14100916	T/C	0.055	0.046	0.074	1.75e-06	0.58(0.51-0.65)	0.97
rs189069565	11	14108760	T/C	0.055	0.046	0.074	1.8e-06	0.58(0.51-0.65)	0.97
rs76815576	11	14105053	G/C	0.055	0.046	0.074	1.84e-06	0.58(0.51-0.65)	0.97
rs147356421	11	14109078	C/T	0.055	0.046	0.074	1.84e-06	0.58(0.51-0.65)	0.97
rs76203538	15	65239274	C/T	0.042	0.035	0.059	1.88e-06	0.53(0.45-0.61)	0.91
rs148417879	22	49086966	A/G	0.052	0.059	0.033	1.97e-06	1.77(1.70-1.84)	0.92
rs78611941	11	14099552	A/G	0.055	0.047	0.074	2.09e-06	0.58(0.52-0.65)	0.97
rs74325393	11	14097578	A/G	0.055	0.047	0.074	2.1e-06	0.58(0.52-0.65)	0.97
rs145423340	4	189536770	C/G	0.033	0.025	0.046	2.16e-06	0.49(0.39-0.58)	0.88
rs13437071	6	91631760	G/A	0.104	0.092	0.13	2.19e-06	0.67(0.62-0.72)	0.98
rs74678278	22	32321670	A/G	0.014	0.008	0.021	2.29e-06	0.33(0.19-0.47)	0.95
rs73413489	18	25442132	T/C	0.086	0.076	0.109	2.3e-06	0.65(0.59-0.70)	1
rs1865589	2	138015795	A/G	0.196	0.211	0.161	2.3e-06	1.35(1.31-1.39)	1
rs12332852	6	91630849	G/A	0.104	0.092	0.13	2.46e-06	0.67(0.62-0.72)	0.98
rs79374230	11	14119100	A/G	0.055	0.046	0.073	2.52e-06	0.59(0.52-0.65)	0.96
rs13190047	5	31565524	T/C	0.046	0.037	0.063	2.54e-06	0.56(0.49-0.64)	0.93
rs1597178	1	104997184	A/G	0.349	0.367	0.308	2.58e-06	1.28(1.23-1.33)	1
rs576136243	12	30691761	C/T	0.011	0.008	0.019	2.64e-06	0.28(0.12-0.44)	0.83
rs112191943	4	117560991	G/T	0.067	0.072	0.043	2.79e-06	1.66(1.60-1.73)	0.88
rs59410494	2	39975855	C/T	0.043	0.036	0.06	3.05e-06	0.55(0.48-0.63)	0.99
rs77594147	5	169155975	G/A	0.497	0.48	0.538	3.11e-06	0.79(0.76-0.82)	1
rs573105825	17	80059236	A/G	0.017	0.021	0.006	3.31e-06	2.61(2.48-2.73)	0.89
rs2097390	22	32326238	A/G	0.011	0.007	0.02	3.33e-06	0.33(0.18-0.47)	1
rs139125330	16	5718253	C/G	0.013	0.009	0.021	3.34e-06	0.34(0.20-0.48)	0.96
rs60228852	6	13368023	A/G	0.036	0.029	0.05	3.47e-06	0.51(0.43-0.60)	0.85
rs8015420	14	79614621	G/C	0.087	0.077	0.11	3.52e-06	0.66(0.63-0.68)	1
rs8015623	14	79614891	C/A	0.087	0.077	0.11	3.52e-06	0.66(0.63-0.68)	1
rs60119951	2	39945186	G/A	0.043	0.035	0.059	3.53e-06	0.56(0.48-0.63)	0.99
rs2061925	14	79610153	G/A	0.088	0.078	0.111	3.67e-06	0.66(0.64-0.68)	1
rs10137386	14	79611089	G/C	0.088	0.078	0.111	3.73e-06	1.52(1.46-1.57)	1
rs7156708	14	79611717	G/A	0.088	0.078	0.111	3.73e-06	1.52(1.46-1.57)	1
rs77821011	15	65254443	T/A	0.044	0.037	0.06	3.76e-06	0.56(0.48-0.63)	0.95
rs4820995	22	32318631	G/A	0.013	0.008	0.02	3.76e-06	0.33(0.18-0.47)	0.96
rs34301992	12	122307063	C/T	0.426	0.443	0.39	3.8e-06	1.27(1.22-1.33)	0.99
rs8014256	14	79605732	A/G	0.087	0.078	0.11	3.84e-06	0.66(0.64-0.68)	0.99
rs8014381	14	79605767	A/T	0.087	0.078	0.11	3.84e-06	0.66(0.64-0.68)	0.99
rs59245344	18	25441371	C/A	0.086	0.076	0.109	3.9e-06	0.66(0.60-0.71)	1
rs190584096	15	65237232	G/A	0.031	0.026	0.045	3.94e-06	0.49(0.40-0.58)	0.87
rs145304337	9	26520409	T/C	0.034	0.028	0.049	4e-06	0.52(0.44-0.61)	0.99
rs73927048	2	39937333	T/A	0.043	0.035	0.059	4.01e-06	0.56(0.48-0.63)	0.99
rs61046873	8	127313311	G/C	0.172	0.184	0.143	4.03e-06	1.37(1.33-1.42)	0.99
rs112949224	14	74712168	T/C	0.019	0.013	0.029	4.03e-06	0.40(0.29-0.52)	0.86
rs942464587	4	97999829	A/C	0.012	0.009	0.021	4.05e-06	0.32(0.17-0.47)	0.87
rs148774639	9	26520533	A/G	0.034	0.028	0.049	4.06e-06	0.52(0.44-0.61)	0.98
rs1056772329	17	80186892	G/A	0.02	0.025	0.009	4.09e-06	2.37(2.26-2.49)	0.93
rs6574497	14	79614440	A/G	0.087	0.078	0.11	4.12e-06	0.66(0.64-0.68)	1
rs8015502	14	79614917	A/G	0.087	0.078	0.11	4.12e-06	0.66(0.64-0.68)	1
rs1172821	19	55816678	T/C	0.339	0.356	0.302	4.21e-06	1.29(1.26-1.32)	0.97
rs76938260	2	40047682	G/A	0.051	0.043	0.068	4.28e-06	0.58(0.51-0.65)	0.96
rs13149549	4	65519439	G/A	0.327	0.309	0.364	4.29e-06	0.78(0.76-0.79)	0.99
rs56337049	12	116778156	A/G	0.144	0.157	0.114	4.53e-06	1.40(1.35-1.44)	1
rs371764873	15	65314785	T/C	0.037	0.028	0.05	4.53e-06	0.53(0.44-0.61)	0.92
rs8071311	17	20852833	C/G	0.103	0.092	0.129	4.55e-06	0.68(0.66-0.71)	1
rs11864748	16	87790672	T/C	0.067	0.076	0.047	4.57e-06	1.59(1.53-1.65)	0.99
rs6574496	14	79605719	G/A	0.087	0.078	0.11	4.58e-06	0.66(0.64-0.68)	0.99
rs74148762	10	92306530	A/C	0.036	0.03	0.052	4.6e-06	0.53(0.45-0.61)	0.98
rs114231835	10	92308153	T/G	0.036	0.03	0.052	4.6e-06	0.53(0.45-0.61)	0.98
rs77366015	10	92308248	G/T	0.036	0.03	0.052	4.6e-06	0.53(0.45-0.61)	0.98
rs79846022	10	92309037	G/A	0.036	0.03	0.052	4.6e-06	0.53(0.45-0.61)	0.98
rs7084013	10	92309526	T/C	0.036	0.03	0.052	4.6e-06	0.53(0.45-0.61)	0.98
rs7087035	10	92312110	C/T	0.036	0.03	0.052	4.6e-06	0.53(0.45-0.61)	0.98
rs62169704	2	173255909	A/G	0.282	0.299	0.245	4.71e-06	1.29(1.26-1.33)	0.99
rs4985935	17	20846326	G/C	0.102	0.09	0.127	4.87e-06	0.68(0.66-0.70)	0.97
rs6535702	4	150919730	T/C	0.066	0.057	0.086	4.97e-06	0.63(0.61-0.65)	1
EAF = effect allele frequency, OR = odds ratio, 95% CI = 95% confidence interval
