# Supplementary material for: Genome-wide association study identifies common variants associated with breast cancer in South African Black women
Source: Nat Commun. 2025 Apr 14;16:3542. doi: 10.1038/s41467-025-58789-0 (PMC11997036; doi:10.1038/s41467-025-58789-0)
Supplement: Supplementary file 6 — Supplementary dataset 4 [file 41467_2025_58789_MOESM6_ESM.xlsx]

## Sheet: Sheet1
Supplementary dataset 4: Replication of top 33 independent signals (p < 5E-06) from JCS BC GWAS in the African Ancestry meta-analysis dataset
				JCS BC GWAS			African Ancestry dataset
Chromosome	Position (hg19)	rsID	Alleles (effect/non-effect)	EAF	Beta value	p value	EAF	Beta value	p value
15	55015367	rs7181788	G/T	0.767	-0.072	1.01e-08	0.81	-0.013	0.496
17	20924620	rs899342	C/T	0.843	0.08	4.62e-08	0.804	0.021	0.293
13	97963979	rs9516904	C/T	0.267	-0.066	9.49e-08	0.244	-0.019	0.297
2	40052382	rs113989118	T/G	0.042	-0.144	1.41e-07	0.029	-0.051	0.287
16	55910551	rs3859109	T/A	0.693	0.061	2.08e-07	0.674	0.01	0.556
3	9230927	rs1154388	A/G	0.564	-0.054	5.78e-07	0.506	0.019	0.216
10	4112318	rs10904177	C/A	0.503	-0.054	7.26e-07	0.498	0.003	0.826
14	78304015	rs10145976	A/G	0.482	-0.054	9.19e-07	0.441	-0.003	0.87
18	34915774	rs116700951	G/C	0.126	-0.08	1.05e-06	0.045	-0.037	0.333
15	86308808	rs2542600	T/G	0.46	-0.053	1.07e-06	0.453	-0.198	0.124
4	181289806	rs13136634	C/A	0.021	0.184	1.23e-06	0.052	-0.053	0.146
6	91626257	rs9444802	T/C	0.104	-0.087	1.61e-06	0.117	0.004	0.866
5	169160708	rs6874478	C/T	0.559	-0.052	1.73e-06	0.408	0.026	0.103
11	14113227	rs116246312	T/C	0.055	-0.116	1.75e-06	0.038	0.067	0.113
15	65239274	rs76203538	C/T	0.042	-0.134	1.88e-06	0.011	-0.098	0.292
22	49086966	rs148417879	A/G	0.052	0.121	1.97e-06	0.054	0.057	0.103
4	189536770	rs145423340	C/G	0.033	-0.154	2.16e-06	0.044	0.023	0.552
22	32321670	rs74678278	A/G	0.014	-0.234	2.29e-06	0.064	-0.049	0.134
2	138015795	rs1865589	A/G	0.196	0.064	2.3e-06	0.204	0.021	0.294
18	25442132	rs73413489	T/C	0.086	-0.092	2.3e-06	0.076	0.001	0.972
5	31565524	rs13190047	T/C	0.046	-0.123	2.54e-06	0.135	-0.007	0.758
1	104997184	rs1597178	G/A	0.651	-0.053	2.58e-06	0.638	-0.009	0.588
4	117560991	rs112191943	G/T	0.067	0.108	2.79e-06	0.056	-0.021	0.532
6	13368023	rs60228852	A/G	0.036	-0.142	3.47e-06	0.045	0.013	0.736
12	122307063	rs34301992	T/C	0.574	-0.051	3.8e-06	0.548	-0.002	0.923
8	127313311	rs61046873	G/C	0.172	0.068	4.03e-06	0.179	0.004	0.84
19	55816678	rs1172821	T/C	0.339	0.054	4.21e-06	0.436	-0.001	0.974
4	65519439	rs13149549	A/G	0.673	0.054	4.29e-06	0.692	0.019	0.89
12	116778156	rs56337049	A/G	0.144	0.071	4.53e-06	0.071	-0.022	0.53
16	87790672	rs11864748	T/C	0.067	0.098	4.57e-06	0.075	0.02	0.54
10	92306530	rs74148762	A/C	0.036	-0.135	4.6e-06	0.033	-0.069	0.12
2	173255909	rs62169704	A/G	0.282	0.055	4.71e-06	0.32	0.027	0.106
4	150919730	rs6535702	C/T	0.934	0.099	4.97e-06	0.81	-0.001	0.972
JCS BC GWAS = Johannesburg Cancer Consortium Breast Cancer Genome Wide Association Study, EAF = effect allele frequency
