# Supplementary material for: Genome-wide association study identifies common variants associated with breast cancer in South African Black women
Source: Nat Commun. 2025 Apr 14;16:3542. doi: 10.1038/s41467-025-58789-0 (PMC11997036; doi:10.1038/s41467-025-58789-0)
Supplement: Supplementary file 7 — Supplementary dataset 5 [file 41467_2025_58789_MOESM7_ESM.xlsx]

## Sheet: Sheet1
Supplementary dataset 5: Replication of top signals (p < 5E-06) from the African Ancestry meta-analysis in JCS BC GWAS
				African Ancestry dataset			JCS BC GWAS
Chromosome	Position (hg19)	rsID	Alleles (effect/non-effect)	EAF	Beta value	p value	EAF	Beta value	p value
5	1279790	rs10069690	T/C	0.6087	0.131	2.457e-16	0.707	0.0359266	0.002578
5	1280128	rs7734992	T/C	0.3207	-0.1308	9.1e-15	0.257	-0.0447591	0.000344301
16	52599188	rs4784227	T/C	0.0694	0.2319	3.273e-13	0.023	0.0769044	0.0343867
16	52583143	rs4784226	T/C	0.0698	0.2238	3.263e-12	0.032	0.0725556	0.0193324
19	17409671	rs10424198	T/C	0.2322	0.1258	5.695e-12	0.21	0.00686802	0.600987
19	17393925	rs56069439	A/C	0.2439	0.1234	6.622e-12	0.218	0.0034457	0.789385
19	17403033	rs4808616	A/C	0.2289	0.1255	8.401e-12	0.176	0.00168943	0.904166
19	17395401	rs4808076	T/C	0.2432	0.1227	8.558e-12	0.217	0.0029328	0.820111
19	17404072	rs55924783	A/T	0.229	0.1253	9.073e-12	0.176	0.00160194	0.909276
18	29939451	rs902950	A/G	0.2411	-0.1234	1.075e-11	0.367	-0.00571173	0.608248
18	29936245	rs16963245	T/C	0.2404	-0.1234	1.078e-11	0.381	-0.000803685	0.942072
19	17401404	rs67397200	C/G	0.7145	-0.116	1.089e-11	0.775	-0.00242223	0.852315
18	29930576	rs16963205	T/C	0.7595	0.124	1.096e-11	0.619	0.000450103	0.967561
18	29940334	rs57478295	T/C	0.2413	-0.1233	1.141e-11	0.373	-0.00402694	0.715971
19	17398085	rs111961716	A/C	0.2262	0.1246	1.174e-11	0.17	0.00168908	0.90621
18	29943796	rs73958405	A/C	0.7591	0.123	1.267e-11	0.633	0.00579562	0.603252
18	29939277	rs902951	A/T	0.2411	-0.1229	1.33e-11	0.368	-0.00592414	0.595162
18	29938839	rs73956902	T/C	0.2413	-0.1226	1.491e-11	0.368	-0.00592414	0.595162
5	1282165	rs6867270	T/C	0.7696	-0.1256	1.639e-11	0.674	0.00905047	0.441727
16	52538040	rs17271951	T/C	0.9333	-0.2228	1.691e-11	0.979	-0.0904883	0.0173436
19	17400765	rs113299211	T/C	0.7705	-0.1236	1.715e-11	0.824	-0.0016073	0.909064
18	29938043	rs11877702	A/G	0.2412	-0.1221	1.773e-11	0.368	-0.0059194	0.595419
19	17401521	rs12974508	T/C	0.3941	-0.1061	1.819e-11	0.352	-0.02238	0.0498499
18	29938608	rs73956901	A/G	0.2413	-0.1219	1.938e-11	0.368	-0.00592414	0.595162
19	17390291	rs4808075	T/C	0.7648	-0.1232	1.97e-11	0.813	-0.00323616	0.812939
19	17407695	rs13343778	T/G	0.2274	0.1233	2.436e-11	0.177	0.00203453	0.88535
18	29943016	18:29943016	T/C	0.2429	-0.1219	2.716e-11	0.395	0.000781619	0.943253
18	29931734	18:29931734	A/G	0.7573	0.1216	3.036e-11	0.592	-0.00569142	0.602449
18	29939659	18:29939659	A/G	0.2431	-0.1214	3.27e-11	0.395	0.000801766	0.941794
5	1282159	rs6867141	T/C	0.7809	-0.1255	3.471e-11	0.693	0.00786268	0.511821
18	29931146	18:29931146	T/G	0.2356	-0.1213	5.499e-11	0.361	0.00199993	0.858508
19	17394124	rs2363956	T/G	0.5077	0.1008	7.408e-11	0.564	0.0210687	0.0561272
16	52538825	rs35668161	A/C	0.073	0.2054	8.323e-11	0.032	0.0733467	0.0183424
18	29954227	rs1458861	T/C	0.3036	-0.1084	1.323e-10	0.423	-0.00393979	0.716838
18	29953099	rs76531138	A/T	0.3036	-0.108	1.541e-10	0.423	-0.00406092	0.708545
18	29953066	rs73958407	T/C	0.6964	0.108	1.543e-10	0.576	0.00450038	0.67866
18	29948616	rs11663076	A/T	0.6961	0.1077	1.724e-10	0.577	0.00431085	0.691774
19	17393530	rs8108174	A/T	0.4915	-0.0994	1.741e-10	0.436	-0.0210236	0.0567082
19	17399625	rs11668840	T/C	0.5995	0.1005	1.932e-10	0.651	0.0275623	0.0177624
5	1280022	rs10078991	T/C	0.8075	-0.1252	2.847e-10	0.753	-0.00243226	0.850717
19	17391328	19:17391328	A/G	0.2292	0.1179	2.885e-10	0.178	0.00335861	0.809966
19	17396942	rs748850	T/C	0.4915	-0.0982	2.936e-10	0.433	-0.0227268	0.0393761
19	17409380	19:17409380	T/C	0.3928	-0.1007	3.984e-10	0.339	-0.0242098	0.0310188
19	17392894	rs8100241	A/G	0.3928	-0.1086	9.284e-10	0.354	-0.0255038	0.0260474
5	1279964	rs10054203	C/G	0.6153	0.0978	1.176e-09	0.686	0.0374742	0.00154238
18	29944733	rs56945883	A/C	0.7182	0.1032	2.318e-09	0.568	0.0133196	0.220822
5	1281975	rs6554744	C/G	0.4676	0.0942	2.385e-09	0.417	0.0179393	0.111203
19	17390917	rs4609972	C/G	0.4159	-0.0939	2.672e-09	0.408	-0.0179629	0.107106
16	52574343	rs35850695	A/G	0.1044	0.1544	3.008e-09	0.115	0.0124693	0.467943
5	1281693	rs6866456	T/C	0.5325	-0.0932	3.42e-09	0.583	-0.0173329	0.123469
18	29913974	18:29913974	A/G	0.2594	-0.1054	3.903e-09	0.441	-0.00945455	0.388045
19	17401859	rs61494113	A/G	0.4199	0.0919	4.545e-09	0.371	0.00434326	0.696523
18	29937076	rs11876773	T/C	0.2702	-0.1019	5.382e-09	0.404	0.00173029	0.874336
2	121259200	rs6750813	T/C	0.1663	-0.1208	1.105e-08	0.159	-0.0154052	0.301464
6	152050523	rs35240111	C/G	0.34	0.0935	1.131e-08	0.396	0.0110524	0.322921
6	152055978	rs6904031	A/T	0.8357	-0.1205	1.17e-08	0.833	0.000575758	0.968501
10	123337814	rs17542768	A/G	0.9556	0.2201	1.216e-08	0.957	-0.00564289	0.835707
18	29957035	rs2034968	C/G	0.653	0.0916	1.501e-08	0.547	0.00192584	0.859179
18	29968263	rs11665190	A/G	0.3457	-0.0921	1.503e-08	0.475	0.00222609	0.83697
18	29967673	rs16963289	A/G	0.3457	-0.092	1.552e-08	0.475	0.00222609	0.83697
18	29968307	rs11665147	A/C	0.6543	0.092	1.558e-08	0.525	-0.00222609	0.83697
18	29968336	rs11665150	A/G	0.6542	0.0918	1.669e-08	0.525	-0.00222609	0.83697
18	29921302	18:29921302	T/C	0.29	-0.097	1.705e-08	0.486	-0.00872741	0.422111
18	29961185	rs8097263	A/G	0.6508	0.0911	1.791e-08	0.515	-0.000761092	0.943934
18	29947372	rs4499310	A/G	0.8	0.1094	1.819e-08	0.725	0.0114295	0.339107
18	29957789	rs1964517	A/G	0.6528	0.0909	1.948e-08	0.547	0.00192132	0.859537
18	29932387	rs16963225	T/C	0.8022	0.1097	1.984e-08	0.703	0.0113196	0.334203
18	29932916	rs57613491	T/C	0.8022	0.1097	2.01e-08	0.703	0.0113196	0.334203
18	29934728	rs16963239	T/G	0.8023	0.1097	2.011e-08	0.703	0.0112859	0.336388
18	29950516	rs16963275	T/G	0.8002	0.1091	2.031e-08	0.725	0.0110149	0.356539
18	29928766	rs16963196	A/G	0.1972	-0.1095	2.117e-08	0.291	-0.012734	0.281936
18	29929031	rs59676860	T/C	0.8027	0.1094	2.18e-08	0.709	0.012734	0.281936
5	1281079	rs35079836	A/G	0.1539	0.1216	2.19e-08	0.173	0.0160423	0.272957
18	29949519	rs16963270	A/G	0.3478	-0.0905	2.224e-08	0.453	-0.00190596	0.860588
18	29949599	rs16963272	A/G	0.8002	0.1086	2.355e-08	0.726	0.0113004	0.344475
18	29956215	rs41527551	T/C	0.6527	0.0902	2.496e-08	0.549	0.00122432	0.910453
18	29952104	rs1458860	A/G	0.8002	0.1082	2.638e-08	0.726	0.011177	0.349948
19	17393449	rs73509996	T/G	0.8151	-0.1103	2.75e-08	0.863	-0.0015998	0.918143
19	17406167	rs28473003	T/C	0.3572	0.0896	3.03e-08	0.29	0.00408944	0.730667
18	29932541	rs16963230	A/G	0.1941	-0.1086	3.238e-08	0.282	-0.00733324	0.537207
18	29900377	rs642914	T/C	0.7112	0.0954	3.244e-08	0.536	-0.00939946	0.387679
6	152027955	rs851980	T/C	0.7363	-0.0976	3.257e-08	0.715	-0.00307522	0.799404
18	29953667	rs931494	T/C	0.8003	0.1072	3.508e-08	0.725	0.0110149	0.356539
19	17394839	rs66753001	A/G	0.8157	-0.1093	3.732e-08	0.863	-0.00140237	0.928237
18	29899143	rs638142	A/T	0.6173	0.0879	3.764e-08	0.457	0.000519972	0.962133
18	29918995	18:29918995	T/G	0.2848	-0.0953	4.326e-08	0.481	-0.00959253	0.380114
6	152040291	rs12525163	T/C	0.7308	-0.0962	4.377e-08	0.726	-0.00326348	0.7899
18	29924978	rs144868925	T/C	0.8023	0.1069	4.478e-08	0.704	0.0103992	0.376143
18	29920280	18:29920280	T/C	0.2857	-0.0946	4.546e-08	0.486	-0.00813776	0.454986
19	17403361	rs11540855	A/G	0.8531	-0.1186	4.992e-08	0.907	0.0132397	0.478721
18	29923529	rs113569763	T/G	0.2098	-0.1043	5.085e-08	0.347	-0.0067373	0.555408
18	29924170	18:29924170	A/T	0.7161	0.0945	5.603e-08	0.541	0.0111731	0.305531
18	29924034	18:29924034	T/C	0.7161	0.0945	5.603e-08	0.541	0.0105882	0.331419
5	1281743	rs6881768	T/C	0.1405	0.122	5.988e-08	0.167	0.0076468	0.605319
6	152040125	rs12526447	A/G	0.8019	-0.1049	5.994e-08	0.83	0.00343687	0.812623
6	152042260	rs10484921	A/C	0.198	0.1047	6.305e-08	0.17	-0.00308812	0.831365
19	17388790	rs56028644	T/C	0.1913	0.1072	6.692e-08	0.147	0.00238462	0.874293
16	52535810	rs4784220	T/C	0.791	-0.105	6.931e-08	0.795	-0.016752	0.230861
5	158220193	rs31864	A/G	0.1878	-0.1092	7.158e-08	0.138	0.00246111	0.877079
2	121244947	rs4849884	A/C	0.296	-0.0929	7.375e-08	0.304	-0.00458073	0.698554
6	152034386	rs7455028	T/C	0.2501	0.0966	7.549e-08	0.278	0.00401946	0.741048
18	29950624	rs16963279	T/C	0.1931	-0.1061	7.662e-08	0.257	-0.0115639	0.345202
19	17397244	rs10425939	T/C	0.1466	0.1169	7.754e-08	0.093	-0.0128557	0.491709
18	29918072	rs16963135	T/C	0.7901	0.1029	7.757e-08	0.652	0.00674065	0.555812
10	123333997	rs7895676	T/C	0.126	-0.1314	7.785e-08	0.066	-0.018604	0.417133
2	217920769	rs4442975	T/G	0.3307	-0.0886	7.806e-08	0.289	-0.0208975	0.0827738
2	121244321	rs12711948	T/C	0.7038	0.0927	7.868e-08	0.701	0.0041595	0.728314
2	121244272	rs12711947	T/C	0.2962	-0.0927	7.87e-08	0.303	-0.00212756	0.858206
2	121244905	rs4849883	T/C	0.7038	0.0926	8.11e-08	0.697	0.00222514	0.851765
2	121245122	rs4849887	T/C	0.2962	-0.0926	8.112e-08	0.3	-0.00508648	0.671258
2	121244509	rs9789411	T/C	0.2962	-0.0926	8.123e-08	0.303	-0.00252444	0.832186
6	152027074	rs851981	A/T	0.8002	-0.1048	8.242e-08	0.827	0.00344502	0.812065
19	17387176	rs34084277	A/G	0.8036	-0.1059	8.291e-08	0.852	-0.00240108	0.873312
2	121244172	rs12711946	A/G	0.7038	0.0925	8.386e-08	0.697	0.00222514	0.851765
2	121244132	rs12711945	A/G	0.7038	0.0925	8.417e-08	0.697	0.00231837	0.845655
5	1281890	rs6554743	T/C	0.5555	-0.0851	8.422e-08	0.603	-0.0233471	0.0382785
19	17386006	rs10418154	A/G	0.8029	-0.1058	8.485e-08	0.853	-0.00223705	0.881985
2	121245080	rs4849885	T/C	0.2967	-0.0924	8.632e-08	0.299	-0.00468291	0.695838
2	121244809	rs9308782	A/G	0.2961	-0.0924	8.641e-08	0.303	-0.00223397	0.851211
2	121245613	rs12616849	C/G	0.7037	0.0924	8.671e-08	0.699	0.00407966	0.732688
2	121247171	rs7574164	T/C	0.2705	-0.095	8.793e-08	0.292	-0.00383521	0.748461
2	121244492	rs9308781	A/G	0.7039	0.0923	8.929e-08	0.697	0.00252444	0.832186
2	121243737	rs7571543	A/G	0.7041	0.0923	8.949e-08	0.701	0.00435293	0.716284
19	17385176	rs10416654	T/C	0.8029	-0.1056	8.959e-08	0.853	-0.00223705	0.881985
2	217893763	rs12998806	A/G	0.1364	-0.1203	9.218e-08	0.101	-0.0402064	0.0227803
6	152032917	rs1101081	T/C	0.2464	0.0965	9.225e-08	0.254	-0.00144561	0.907698
2	121245540	rs12616822	A/G	0.7037	0.0922	9.237e-08	0.699	0.00426571	0.720547
19	17385502	rs67412075	A/G	0.8029	-0.1054	9.467e-08	0.853	-0.00223705	0.881985
2	121245096	rs4849886	T/C	0.2962	-0.0921	9.487e-08	0.3	-0.00475152	0.691618
2	121243713	rs4849882	A/C	0.7041	0.0921	9.531e-08	0.701	0.00437651	0.71481
2	121243478	rs4849881	A/C	0.7042	0.0921	9.597e-08	0.698	0.00230417	0.846593
2	121241176	rs4849880	T/C	0.2987	-0.092	9.752e-08	0.304	-0.00450172	0.705172
2	121243690	rs7571527	A/G	0.7041	0.092	9.835e-08	0.701	0.00437651	0.71481
6	152038240	rs6932703	A/G	0.2613	0.0947	9.852e-08	0.28	0.00407963	0.737303
18	30022358	rs16963370	T/C	0.7991	0.1041	1.012e-07	0.694	-0.00616265	0.597899
6	152034820	rs13201871	T/C	0.7386	-0.0945	1.041e-07	0.72	-0.00407947	0.737321
2	217904006	rs4522583	T/C	0.2048	-0.1019	1.043e-07	0.183	-0.0273122	0.0532252
2	121242996	rs4848600	T/C	0.7034	0.0917	1.061e-07	0.682	0.00314973	0.789786
2	121254422	rs2310912	T/G	0.6498	0.0885	1.101e-07	0.524	0.00933705	0.393749
19	17371568	rs12982178	T/C	0.849	-0.1165	1.114e-07	0.907	0.013943	0.453498
19	17384651	rs113272353	T/C	0.1972	0.1049	1.115e-07	0.146	0.00181077	0.904558
2	217903776	rs2372943	A/G	0.1377	-0.1189	1.139e-07	0.11	-0.0379887	0.0260784
2	217906194	rs113674867	T/C	0.1398	-0.1179	1.141e-07	0.111	-0.0384693	0.0241686
2	121258060	rs4849894	A/T	0.1807	-0.1088	1.183e-07	0.197	-0.0212602	0.127163
2	121245735	rs10864991	A/G	0.7036	0.0914	1.189e-07	0.696	0.00463493	0.69527
18	29957236	rs35779665	T/C	0.8069	0.1045	1.197e-07	0.743	0.0115168	0.347138
5	1294086	rs2736098	T/C	0.1039	-0.1361	1.239e-07	0.083	-0.00849356	0.673861
2	121245614	rs12616850	T/G	0.7036	0.0902	1.26e-07	0.699	0.00407966	0.732688
2	226986259	rs16866849	A/G	0.9627	-0.2236	1.272e-07	0.959	0.0227509	0.423463
18	29943699	rs73958404	A/G	0.1888	-0.1053	1.284e-07	0.257	-0.0117875	0.336812
6	152042413	rs11756568	A/T	0.7536	-0.0959	1.289e-07	0.752	-0.000179571	0.988611
5	158204425	rs1368298	A/G	0.1882	-0.1075	1.318e-07	0.137	0.00435587	0.78619
10	123338654	rs2912778	A/G	0.127	-0.1285	1.328e-07	0.065	-0.0133059	0.562202
18	29911099	18:29911099	C/G	0.6952	0.0891	1.348e-07	0.519	0.00888282	0.414325
2	217911529	rs56146211	T/G	0.1398	-0.1186	1.39e-07	0.109	-0.0391116	0.0228476
5	158230013	rs11135046	T/G	0.1875	-0.1078	1.393e-07	0.136	0.00549055	0.732614
2	121245603	rs11123555	T/C	0.2963	-0.0898	1.43e-07	0.301	-0.00407966	0.732688
2	217893943	rs12999224	A/G	0.1354	-0.1199	1.479e-07	0.101	-0.0402366	0.0227061
2	121246568	rs10179592	T/C	0.2962	-0.0906	1.498e-07	0.306	-0.00268335	0.82066
5	158227898	rs12332693	A/G	0.1882	-0.1068	1.566e-07	0.136	0.00377817	0.814127
2	121258179	rs4849895	T/C	0.81	0.1057	1.585e-07	0.801	0.00311929	0.818008
18	29944186	rs55866517	T/C	0.811	0.1043	1.669e-07	0.743	0.0117801	0.337104
2	217907088	rs6713249	C/G	0.8601	0.1178	1.671e-07	0.889	0.0385129	0.0240101
5	1295349	rs2853669	A/G	0.8825	0.1273	1.712e-07	0.906	0.00395915	0.833985
3	197266608	rs151026652	A/G	0.015	0.4101	1.749e-07	0.015	-0.0622186	0.175488
2	121247187	rs7557743	C/G	0.271	-0.0927	1.782e-07	0.321	-0.00867712	0.457624
15	91531995	rs12594752	T/C	0.1386	-0.1176	1.806e-07	0.141	-0.0230777	0.143356
2	121245996	rs11123556	A/G	0.2812	-0.0915	1.86e-07	0.29	-0.00204338	0.865009
10	123334457	rs10736303	A/G	0.1267	-0.1269	1.888e-07	0.067	-0.0183109	0.424263
6	152070928	rs1361024	A/G	0.1381	0.1183	1.893e-07	0.143	0.00229199	0.881358
2	226981236	rs16866844	T/C	0.9626	-0.2203	1.915e-07	0.959	0.0229124	0.4192
2	217904976	rs2270398	T/C	0.1387	-0.1172	1.93e-07	0.111	-0.0384453	0.0242979
19	17383732	rs113572125	T/C	0.1627	0.1117	1.938e-07	0.107	-0.0126584	0.467154
16	52604880	rs57456888	A/G	0.8034	-0.1027	1.992e-07	0.75	-0.042675	0.000609579
19	17389648	rs10406920	T/C	0.1936	0.1025	2.108e-07	0.141	0.00229171	0.88186
5	158244083	rs1432679	T/C	0.1873	-0.105	2.185e-07	0.137	0.00298521	0.852381
18	29908095	rs594344	A/G	0.4531	-0.0807	2.219e-07	0.618	0.000856984	0.93872
2	217905832	rs13387042	A/G	0.7451	0.0921	2.222e-07	0.817	0.0315737	0.0250733
6	152024415	rs851983	A/G	0.7037	-0.0883	2.311e-07	0.708	-0.000383152	0.974478
16	52605300	rs16951281	T/C	0.1967	0.1021	2.34e-07	0.25	0.0429074	0.000564755
16	52635000	rs12922061	T/C	0.0686	0.1633	2.387e-07	0.026	0.0705508	0.0409312
18	29922937	18:29922937	A/C	0.4328	-0.081	2.48e-07	0.648	0.00259473	0.819241
15	91538920	rs78029804	T/C	0.1247	-0.1218	2.53e-07	0.141	-0.0199258	0.208559
2	217899827	rs67032380	T/C	0.1378	-0.1166	2.549e-07	0.11	-0.0379364	0.0263401
6	152034062	rs3020338	A/G	0.2383	0.0941	2.552e-07	0.249	-0.000586286	0.962751
16	52603861	rs55875129	A/G	0.1977	0.1011	2.673e-07	0.239	0.0455028	0.000347978
2	217900650	rs35986494	T/C	0.8607	0.1159	2.691e-07	0.889	0.0383488	0.0246849
2	121238418	rs2310900	T/C	0.7031	0.0913	2.722e-07	0.723	0.00747411	0.542236
2	217939897	rs35607529	A/G	0.1593	-0.1093	3.031e-07	0.144	-0.0308565	0.0502578
6	17478771	rs73375255	C/G	0.8703	0.1199	3.041e-07	0.891	0.0264591	0.130119
18	30026924	rs13380944	A/G	0.6121	0.0823	3.062e-07	0.453	-0.00669398	0.543201
6	152072718	rs9918437	T/G	0.1388	0.1162	3.078e-07	0.143	0.00229199	0.881358
19	17359535	rs35686037	T/C	0.1259	0.1205	3.109e-07	0.088	-0.0171287	0.368885
2	217924394	rs13000023	A/G	0.1415	-0.1142	3.168e-07	0.111	-0.0368103	0.0315018
6	17444608	rs149123045	A/G	0.032	-0.2317	3.211e-07	0.015	-0.0579273	0.211342
10	123336494	rs2912781	T/C	0.1297	-0.1414	3.247e-07	0.066	-0.0189352	0.409391
19	17388065	rs4808613	T/C	0.81	-0.1024	3.286e-07	0.86	-0.002601	0.866757
6	152034758	rs13216104	T/C	0.2381	0.0936	3.413e-07	0.249	-0.000574605	0.963493
6	152040615	rs3020339	A/G	0.2381	0.0936	3.419e-07	0.248	-0.000124689	0.992084
18	29905293	rs75653391	T/C	0.8333	0.1062	3.498e-07	0.683	0.0100105	0.393449
2	226951010	rs16866825	A/G	0.963	-0.2157	3.683e-07	0.96	0.0245273	0.385628
6	17471890	rs111377301	A/G	0.1295	-0.119	3.723e-07	0.109	-0.0277761	0.11098
19	17387254	rs61634114	A/G	0.153	0.1115	3.783e-07	0.094	-0.0120569	0.51645
6	17473746	rs58474826	T/C	0.1295	-0.1188	3.914e-07	0.109	-0.0277761	0.11098
5	2218025	rs11741203	A/G	0.1031	-0.1321	3.947e-07	0.024	0.0256018	0.470265
2	121254740	rs940672	A/G	0.6421	0.084	3.991e-07	0.501	0.00842822	0.438717
2	121254369	rs1320418	A/G	0.6438	0.084	4.047e-07	0.499	0.00851644	0.435725
6	152031303	rs851975	T/C	0.2383	0.0924	4.159e-07	0.268	0.00263993	0.828977
15	91528070	rs2301825	C/G	0.8538	0.1115	4.202e-07	0.837	0.010456	0.481755
6	17474184	rs73375249	A/G	0.8704	0.1182	4.467e-07	0.891	0.0277761	0.11098
6	152023191	rs851984	A/G	0.2431	0.0922	4.489e-07	0.197	-0.000942439	0.945772
5	1235286	rs10474948	C/G	0.2949	0.0876	4.506e-07	0.32	0.00863753	0.47438
2	121253730	rs1568841	A/G	0.35	-0.084	4.681e-07	0.42	0.00314689	0.774123
2	217907514	rs12620095	C/G	0.7483	0.091	4.714e-07	0.812	0.0205797	0.141297
2	121254599	rs940673	A/T	0.6421	0.0834	4.82e-07	0.501	0.00848161	0.437479
6	152034624	rs13216081	A/G	0.2296	0.0934	4.839e-07	0.215	-0.00589761	0.658882
2	226972357	rs140428477	C/G	0.9629	-0.2137	4.976e-07	0.96	0.0249645	0.381597
2	121239256	rs4849879	C/G	0.3085	-0.0858	4.979e-07	0.326	-0.0195694	0.0984521
2	121240837	rs12711944	T/C	0.6962	0.0863	5e-07	0.653	0.011542	0.322089
2	121241907	rs1534100	A/G	0.3017	-0.0862	5.045e-07	0.336	-0.00861267	0.46155
5	2222691	rs10068362	C/G	0.8964	0.1313	5.158e-07	0.976	-0.022838	0.517032
2	217931497	rs2287289	A/T	0.841	0.1071	5.165e-07	0.855	0.0361896	0.0189652
6	17471071	rs73375234	T/C	0.8704	0.1173	5.397e-07	0.891	0.0277761	0.11098
6	152037557	rs2206948	A/T	0.2294	0.093	5.444e-07	0.22	-0.0069562	0.599309
18	29924125	rs73956895	T/C	0.1924	-0.0987	5.689e-07	0.265	-0.00556035	0.648105
2	121254949	rs7581194	A/C	0.3615	-0.0828	5.839e-07	0.501	-0.00836815	0.442012
2	121241958	rs7575067	T/C	0.3017	-0.0857	5.848e-07	0.32	-0.00785919	0.504408
19	17384003	rs10402468	A/C	0.1556	0.1091	6.035e-07	0.1	-0.0121854	0.499095
19	17422036	rs10423120	A/G	0.8417	-0.1055	6.126e-07	0.887	0.0182779	0.296162
19	17383602	rs62126227	T/C	0.1941	-0.0987	6.641e-07	0.092	-0.0338559	0.0808271
2	217961332	rs16856925	A/G	0.8549	0.1109	6.729e-07	0.849	0.0185201	0.24243
2	121243011	rs4848601	C/G	0.6985	0.0851	7.104e-07	0.666	0.00778291	0.505936
2	121243112	rs4848603	T/C	0.6985	0.085	7.283e-07	0.666	0.00779892	0.505057
2	217932679	rs36013968	T/C	0.841	0.1057	7.289e-07	0.861	0.0315928	0.0442407
2	121239360	rs4848599	T/C	0.3	-0.0849	7.461e-07	0.286	-0.0159955	0.191244
2	121243526	rs7598664	T/C	0.6986	0.0849	7.522e-07	0.686	0.00886928	0.454114
2	121243108	rs4848602	T/C	0.6985	0.0848	7.725e-07	0.681	0.00702149	0.550986
18	29914186	18:29914186	A/G	0.2922	0.0874	7.899e-07	0.134	0.000577485	0.971244
19	17354825	rs4808611	T/C	0.1785	0.099	7.975e-07	0.202	-0.0060581	0.652396
2	121242087	rs7575205	T/C	0.3011	-0.0846	8.162e-07	0.319	-0.00721138	0.540267
5	2620213	rs13436775	T/C	0.3705	0.0803	8.182e-07	0.354	0.00666051	0.566416
2	217906246	rs13426489	T/G	0.7451	0.0885	8.339e-07	0.826	0.0294972	0.0398564
2	226908780	rs141593324	T/C	0.9626	-0.2084	8.478e-07	0.96	0.024297	0.396234
18	29912990	rs1689030	A/G	0.5364	-0.0772	8.508e-07	0.706	0.0033572	0.778725
2	226939961	rs144353004	T/C	0.0375	0.2079	8.557e-07	0.04	-0.0222973	0.430758
18	29890514	18:29890514	C/G	0.2974	-0.0846	8.716e-07	0.488	0.00826527	0.452908
2	226906547	rs149422220	A/G	0.9626	-0.2077	8.741e-07	0.96	0.0245066	0.392405
2	226992330	rs16866853	A/T	0.9612	-0.2036	8.951e-07	0.959	0.0237551	0.405588
18	29897165	rs644274	T/C	0.4985	0.0765	9.035e-07	0.32	-0.00164794	0.886873
2	121237837	rs12711943	A/G	0.6939	0.0842	9.225e-07	0.622	0.0154683	0.176691
2	226941238	rs16866821	A/G	0.0375	0.2072	9.305e-07	0.04	-0.0225562	0.425409
6	17468698	rs58826194	C/G	0.7867	0.094	9.315e-07	0.777	0.0107559	0.410921
2	226936384	rs143356093	A/G	0.9617	-0.2046	9.409e-07	0.959	0.0181713	0.513605
2	217931670	rs34863143	T/G	0.163	-0.103	9.813e-07	0.152	-0.0382311	0.0111036
2	217930533	rs56269701	A/G	0.8389	0.1039	1.006e-06	0.855	0.035897	0.0196951
15	91535329	rs76119208	T/G	0.1392	-0.1102	1.007e-06	0.128	-0.0300246	0.0682964
2	226934371	rs16866807	T/C	0.9625	-0.2064	1.019e-06	0.96	0.0234007	0.411801
18	15314015	rs55924305	T/C	0.1856	0.1148	1.034e-06	0.082	-0.00401141	0.853071
2	121237317	rs1965537	A/C	0.2787	-0.0867	1.043e-06	0.258	-0.00790406	0.529021
2	217929007	rs13034362	A/G	0.159	-0.1042	1.048e-06	0.137	-0.0320647	0.0390817
19	17365047	rs7508638	A/T	0.1242	0.1159	1.05e-06	0.085	-0.00822523	0.675987
1	72452050	rs10889938	T/G	0.7462	0.0886	1.072e-06	0.761	0.0163174	0.204921
2	121237547	rs940678	A/G	0.2786	-0.0855	1.101e-06	0.261	-0.00834113	0.502245
5	1359098	rs6890396	T/C	0.1251	-0.1189	1.108e-06	0.062	-0.0362307	0.112582
5	1309904	rs60622800	A/G	0.2443	-0.0895	1.119e-06	0.188	0.0029792	0.830533
2	226934202	rs16866805	A/C	0.0383	0.203	1.136e-06	0.04	-0.0194919	0.488458
2	216618427	rs13027092	A/T	0.8213	-0.106	1.136e-06	0.951	-0.0109854	0.664265
19	17388923	rs112582668	T/C	0.2527	0.0869	1.162e-06	0.238	0.00607263	0.63216
10	123348662	rs2912774	T/G	0.5813	0.0771	1.212e-06	0.642	0.00807083	0.475063
2	217954982	rs7587558	A/T	0.1459	-0.1097	1.239e-06	0.116	-0.0268891	0.122568
5	1310152	rs6554758	A/G	0.2443	-0.0891	1.247e-06	0.188	0.0029792	0.830533
14	22752095	rs2001020	C/G	0.8889	0.1208	1.248e-06	0.839	-0.0092245	0.536977
6	17487861	rs61067176	T/C	0.1277	-0.114	1.256e-06	0.112	-0.0319188	0.0678102
2	226921088	rs16866795	A/G	0.0375	0.2049	1.27e-06	0.039	-0.0255922	0.372114
2	121251536	rs6542605	T/G	0.7156	0.0874	1.273e-06	0.656	0.0107755	0.350842
2	216618382	rs13026940	A/G	0.82	-0.1049	1.29e-06	0.951	-0.0134838	0.594506
18	29910144	rs677721	A/C	0.4965	-0.0749	1.32e-06	0.658	0.00116695	0.918898
2	121260618	rs10208640	T/C	0.1338	-0.1123	1.324e-06	0.091	0.0163311	0.383011
14	72574697	rs74753635	A/G	0.0268	-0.2398	1.363e-06	0.024	0.0103838	0.769486
15	91551876	rs79253100	T/C	0.1355	-0.1107	1.387e-06	0.12	-0.0320911	0.0592972
16	52639755	rs1112135	T/C	0.3276	0.0805	1.393e-06	0.241	0.0264566	0.0366463
8	54314971	rs146667139	A/T	0.0267	0.2393	1.401e-06	0.035	-0.0410106	0.162455
18	29894992	rs606638	C/G	0.4979	-0.0752	1.401e-06	0.658	0.00246346	0.829812
18	29890411	rs625361	T/C	0.4979	-0.0752	1.402e-06	0.657	0.00127783	0.911551
13	107560799	rs2796220	T/C	0.8922	0.1226	1.414e-06	0.902	0.0116452	0.529258
2	121248650	rs7564493	T/C	0.7115	0.0846	1.44e-06	0.672	0.00864763	0.454408
13	107562080	rs406838	T/C	0.1053	-0.1239	1.44e-06	0.094	-0.00516518	0.786078
2	217916052	rs12613955	T/G	0.4932	0.0742	1.449e-06	0.458	0.0207163	0.0628336
2	121232315	rs555862482	T/C	0.0145	-0.3296	1.452e-06	0.036	-0.0052057	0.860277
2	121248661	rs7590303	A/G	0.7117	0.0845	1.483e-06	0.672	0.00864763	0.454408
16	52639236	rs4238750	T/C	0.3276	0.0803	1.486e-06	0.241	0.0262521	0.038026
6	152024985	rs851982	T/C	0.777	-0.0908	1.488e-06	0.82	0.00384691	0.787102
5	1306765	rs11133727	C/G	0.7554	0.0884	1.514e-06	0.812	-0.00389677	0.780297
19	17364085	rs73012598	T/C	0.1576	0.1027	1.531e-06	0.207	-0.00512731	0.706811
5	1297488	rs2736108	T/C	0.117	-0.1169	1.579e-06	0.092	-0.00850142	0.653776
18	29890297	18:29890297	C/G	0.2991	-0.0825	1.615e-06	0.49	0.0072315	0.510039
10	123348902	rs2936870	T/C	0.5939	0.076	1.701e-06	0.649	0.0080119	0.479952
2	121247132	rs7557650	T/C	0.7125	0.0835	1.712e-06	0.679	0.00847016	0.468233
2	121247365	rs7574161	A/G	0.2875	-0.084	1.719e-06	0.326	-0.00909638	0.433218
2	121256599	rs10180622	T/C	0.6308	0.0788	1.734e-06	0.497	0.00854818	0.43266
2	217957699	rs72951831	T/G	0.1448	-0.1076	1.749e-06	0.135	-0.0314219	0.0578043
2	121159018	rs10211615	A/G	0.4015	-0.0764	1.761e-06	0.39	-0.0315997	0.00455882
2	121247392	rs7560449	T/C	0.7123	0.0839	1.764e-06	0.674	0.00929739	0.423447
5	158261163	rs17715065	T/C	0.1736	-0.0996	1.784e-06	0.139	0.00653791	0.680837
2	226964609	rs141738954	A/G	0.0391	0.1973	1.796e-06	0.041	-0.0267492	0.330791
4	181202734	rs17069055	T/C	0.8279	0.099	1.808e-06	0.86	0.00119435	0.939912
2	226970041	rs137912078	T/G	0.0392	0.1973	1.809e-06	0.041	-0.023318	0.406971
2	121159017	rs10211611	C/G	0.402	-0.0763	1.812e-06	0.394	-0.0334625	0.00248157
6	152052043	rs6899458	A/G	0.1993	0.0933	1.834e-06	0.173	0.00203976	0.886918
15	60484267	rs78935514	C/G	0.9524	-0.1786	1.87e-06	0.958	0.0288797	0.285201
18	29890042	rs616601	T/C	0.4847	0.0747	1.897e-06	0.303	-0.00256863	0.828728
18	29897513	rs656946	T/C	0.5147	-0.0747	1.9e-06	0.698	0.00399984	0.734667
19	17361772	rs10422140	T/C	0.1571	0.1022	1.939e-06	0.204	-0.00355366	0.796217
1	10665907	rs74052154	T/C	0.0803	0.1363	1.969e-06	0.054	0.00820908	0.734263
19	17389704	rs8170	A/G	0.1997	0.0926	1.973e-06	0.184	-0.00495063	0.727879
16	52604866	rs59907331	A/G	0.1793	0.0972	1.98e-06	0.232	0.0459718	0.000343805
5	158296996	rs2072495	T/C	0.18	-0.0976	2.021e-06	0.235	-0.0113649	0.37762
2	226953871	rs138876870	A/T	0.0391	0.1962	2.044e-06	0.041	-0.0216909	0.434681
3	4733269	rs6786081	C/G	0.7941	-0.0934	2.054e-06	0.862	-0.00828131	0.600078
2	121256911	rs10203842	A/G	0.6304	0.0782	2.064e-06	0.497	0.00882579	0.418081
2	226968324	rs141545578	T/C	0.9608	-0.1961	2.072e-06	0.959	0.0243375	0.384516
7	128733075	rs147338724	A/G	0.0189	-0.2817	2.112e-06	0.029	0.0299951	0.374735
2	217931406	rs2287288	A/G	0.8181	0.096	2.13e-06	0.84	0.031098	0.0359095
2	216618818	rs10186877	C/G	0.1794	0.1027	2.153e-06	0.049	0.0115359	0.648797
6	106821978	rs114589671	T/G	0.9864	0.333	2.171e-06	0.989	-0.0628085	0.231756
2	217928261	rs4608489	C/G	0.1698	-0.0982	2.212e-06	0.157	-0.035105	0.0183457
14	35821572	rs35927113	T/C	0.0906	0.1268	2.214e-06	0.088	-0.00212825	0.911053
1	116853977	rs10924055	C/G	0.5414	0.0747	2.215e-06	0.52	-0.000353612	0.974108
2	227235308	rs4266007	A/G	0.4472	-0.0737	2.217e-06	0.433	0.0129104	0.24085
2	35221188	rs1396992539	A/T	0.0923	0.1466	2.256e-06	0.093	-0.0194701	0.302875
5	73133535	rs59380398	T/C	0.8751	-0.1154	2.284e-06	0.835	-0.0297346	0.0454994
18	29895971	rs660031	A/G	0.761	0.0858	2.29e-06	0.632	0.00259787	0.819345
16	52633914	rs3104780	T/C	0.3891	0.075	2.299e-06	0.398	0.00179564	0.869689
10	20466519	rs10764210	A/C	0.0883	0.1321	2.312e-06	0.075	-0.0183539	0.381783
5	158290225	rs61045787	T/C	0.1539	-0.1036	2.338e-06	0.137	0.00439736	0.783687
8	136074522	rs6991657	A/G	0.1898	-0.0967	2.339e-06	0.125	0.0178411	0.28493
16	52599368	rs16951254	A/G	0.8055	-0.0936	2.402e-06	0.752	-0.0440318	0.000422223
2	121248104	rs4849890	T/C	0.7121	0.0828	2.408e-06	0.673	0.00931491	0.422089
8	136081704	rs1480818	C/G	0.8113	0.097	2.411e-06	0.886	-0.0319528	0.0648674
2	121257342	rs940671	T/C	0.6754	0.08	2.412e-06	0.581	0.00248468	0.821601
2	121248261	rs7589833	C/G	0.7122	0.0827	2.413e-06	0.673	0.00930522	0.422591
2	121247902	rs4849888	A/C	0.7122	0.0827	2.421e-06	0.673	0.00931823	0.422101
1	10683166	rs74052157	A/G	0.0788	0.1366	2.425e-06	0.052	0.0106511	0.662764
5	12533892	rs7733955	T/C	0.1198	0.1273	2.428e-06	0.099	0.00811182	0.655467
2	121260003	rs940669	A/G	0.1339	-0.1095	2.429e-06	0.09	0.0150919	0.422421
2	35201333	rs79575598	T/C	0.9045	-0.124	2.441e-06	0.905	0.0229517	0.220168
3	4729784	rs2686625	T/C	0.7981	-0.0932	2.441e-06	0.861	-0.00895734	0.575324
18	29899316	rs614014	C/G	0.2433	-0.0851	2.443e-06	0.378	-0.00203128	0.857475
10	123337335	rs2981579	A/G	0.6149	0.0753	2.449e-06	0.572	0.0174907	0.103961
18	29963697	rs16963285	C/G	0.2391	-0.0855	2.45e-06	0.294	-0.00662683	0.571992
19	17363444	rs68179022	C/G	0.1576	0.1122	2.457e-06	0.207	-0.00512731	0.706811
5	9914201	rs68058503	T/G	0.9556	0.1896	2.514e-06	0.979	0.0280259	0.474375
2	121248438	rs7577989	A/G	0.2877	-0.0826	2.522e-06	0.327	-0.00894804	0.440888
2	226948637	rs149352884	C/G	0.9608	-0.194	2.539e-06	0.959	0.0209669	0.450516
22	35408367	rs5755505	A/T	0.3765	-0.0756	2.54e-06	0.445	0.00030643	0.977439
16	52602443	rs3112567	A/C	0.2234	0.0887	2.545e-06	0.299	0.0438611	0.000185085
11	12034559	rs148962725	A/G	0.0147	0.3169	2.579e-06	0.011	0.000507551	0.992256
5	2231570	5:2231570	T/C	0.103	-0.1241	2.592e-06	0.024	0.0136505	0.709164
3	197282504	rs7626667	T/G	0.016	0.3389	2.606e-06	0.016	-0.0552976	0.21732
5	1358822	rs6889886	T/C	0.1987	-0.095	2.645e-06	0.112	-0.0203215	0.242008
16	52632631	rs3104777	T/C	0.389	0.0746	2.673e-06	0.398	0.0022837	0.834638
6	17452739	rs3777690	A/G	0.488	-0.0741	2.691e-06	0.616	-0.0198363	0.0839789
18	41341095	rs140011318	A/G	0.0311	-0.2223	2.703e-06	0.033	0.000523024	0.986207
3	4728843	rs4684439	A/T	0.2057	0.0921	2.829e-06	0.149	0.0238662	0.125872
15	58678512	rs10468017	T/C	0.156	0.1013	2.843e-06	0.091	0.0110723	0.559721
10	123353869	rs3135718	T/C	0.4071	-0.0743	2.861e-06	0.323	-0.00658042	0.571866
18	29898615	rs672867	C/G	0.2435	-0.0845	2.863e-06	0.377	-0.00227902	0.840587
18	27176907	rs11661674	A/G	0.7983	-0.0944	2.876e-06	0.867	0.00140999	0.931832
18	30026947	rs16963374	T/C	0.2209	-0.0882	2.922e-06	0.32	0.00312547	0.789316
2	226972147	rs142204512	C/G	0.9609	-0.1937	2.923e-06	0.959	0.0236627	0.403529
16	52609516	rs74017889	T/C	0.1807	0.0951	2.93e-06	0.243	0.0433386	0.000574707
16	52609418	rs73596748	A/G	0.1806	0.0955	2.957e-06	0.232	0.0458226	0.00037094
2	121251511	rs6542603	A/G	0.7126	0.082	2.979e-06	0.69	0.00872026	0.459472
18	41285115	rs116290183	T/C	0.9689	0.2213	3.001e-06	0.968	0.00913736	0.769029
2	217915414	rs12694403	A/G	0.3586	-0.0759	3.088e-06	0.358	-0.0261925	0.022473
2	121251519	rs6542604	C/G	0.7162	0.0823	3.095e-06	0.69	0.00870991	0.460016
3	4732522	rs4684440	A/G	0.8015	-0.0931	3.098e-06	0.874	-0.0112046	0.496071
18	29964730	rs10502592	T/C	0.7616	0.0847	3.108e-06	0.706	0.00657915	0.574702
18	29898912	rs649408	A/C	0.7566	0.0842	3.114e-06	0.622	0.00205122	0.856101
22	35408944	rs5755506	T/G	0.6232	0.0749	3.131e-06	0.525	-0.0011959	0.911617
2	121251718	rs2177701	T/C	0.7162	0.0822	3.158e-06	0.69	0.00873055	0.458832
5	2239725	rs10475138	T/C	0.1076	-0.1196	3.178e-06	0.031	0.0276493	0.388193
16	52632897	rs45500599	A/G	0.3892	0.074	3.205e-06	0.398	0.00227623	0.835185
7	79313300	rs144288670	A/T	0.0202	-0.2682	3.207e-06	0.015	-0.039534	0.378607
16	76037147	rs77008026	A/G	0.9632	-0.1984	3.236e-06	0.978	-0.00650496	0.863855
19	17389156	rs10426697	T/C	0.224	0.0869	3.248e-06	0.188	-0.00658177	0.632405
2	202862779	rs16838600	T/C	0.0545	-0.1604	3.276e-06	0.078	-0.0471342	0.0244772
16	52600447	rs3112572	A/G	0.2249	0.0873	3.279e-06	0.299	0.0443837	0.000153112
1	72436036	rs6424454	A/G	0.7583	0.0859	3.293e-06	0.754	0.0145971	0.251817
16	52598958	rs3112574	A/C	0.775	-0.0872	3.299e-06	0.701	-0.0442394	0.000160353
16	52609052	rs73596747	T/C	0.1806	0.095	3.318e-06	0.232	0.0457787	0.000374944
2	197867247	rs28733154	A/T	0.1726	-0.0964	3.319e-06	0.149	-0.00930829	0.551535
18	41314126	rs149753370	T/C	0.9688	0.2198	3.345e-06	0.967	-0.00195965	0.948689
10	123350216	rs2981584	A/C	0.5706	0.0734	3.347e-06	0.639	0.00970405	0.39044
8	136082915	rs899925	T/C	0.1888	-0.0956	3.355e-06	0.113	0.0308104	0.0747272
1	72436403	rs1016126	A/G	0.2417	-0.0858	3.381e-06	0.246	-0.013986	0.271843
16	52598668	rs73588882	C/G	0.8193	-0.0949	3.394e-06	0.769	-0.0463555	0.000306844
18	27177971	rs68078954	A/T	0.2017	0.0936	3.431e-06	0.133	-0.00140999	0.931832
18	29961419	rs59456493	A/G	0.7573	0.0838	3.46e-06	0.695	0.00811003	0.48491
18	41314609	rs146409131	A/G	0.0313	-0.2194	3.482e-06	0.033	0.00195965	0.948689
5	9919149	rs66491452	T/C	0.0418	-0.1923	3.51e-06	0.019	-0.0281244	0.491852
2	121247093	rs7574050	T/C	0.2872	-0.08	3.514e-06	0.315	-0.0104329	0.377354
16	52599310	rs56007086	A/G	0.1805	0.0948	3.535e-06	0.226	0.0460362	0.000391109
2	35222293	rs75661129	A/G	0.9072	-0.1234	3.553e-06	0.904	0.0175485	0.344166
2	121236528	rs1830027	A/G	0.7037	0.0804	3.592e-06	0.64	0.0197851	0.0881166
18	41322879	rs114896289	T/G	0.9688	0.219	3.593e-06	0.967	-0.00271312	0.928474
5	2237301	rs2125394	T/C	0.1063	-0.1194	3.613e-06	0.032	0.0301582	0.346959
5	1301229	rs73022239	A/C	0.1216	0.112	3.621e-06	0.135	-0.0168686	0.293318
2	35240660	rs548772168	T/G	0.1263	0.1194	3.623e-06	0.14	-0.0215139	0.183006
5	1297854	rs2736107	T/C	0.1156	-0.1131	3.69e-06	0.097	-0.00427521	0.817264
5	1301384	rs73022243	T/C	0.1216	0.1119	3.697e-06	0.135	-0.0168686	0.293318
16	52603133	rs3104752	A/G	0.7752	-0.0868	3.732e-06	0.701	-0.0443198	0.000160249
16	52603151	rs3112565	A/G	0.2248	0.0868	3.732e-06	0.299	0.044307	0.000161677
2	18361177	rs28427258	A/G	0.7846	0.0872	3.77e-06	0.821	0.00923195	0.513807
18	29915261	rs686196	A/C	0.5124	-0.0716	3.786e-06	0.699	0.00782248	0.507613
2	227248590	rs10178536	T/C	0.238	0.084	3.799e-06	0.317	-0.035879	0.00224572
21	33336073	rs60739212	T/C	0.1342	0.1065	3.807e-06	0.133	0.00641495	0.7029
16	52601100	rs3104746	A/T	0.2249	0.0867	3.818e-06	0.299	0.0443898	0.000152763
2	35221733	rs79218461	A/T	0.0928	0.123	3.82e-06	0.096	-0.0170071	0.35879
18	41313979	rs74429629	T/C	0.9688	0.2185	3.848e-06	0.967	-0.00195965	0.948689
19	17358188	rs73012590	A/T	0.178	0.1031	3.863e-06	0.203	-0.00529345	0.694358
19	17358189	rs34963425	A/C	0.178	0.1031	3.863e-06	0.203	-0.00529345	0.694358
2	35198785	rs79372170	A/G	0.0931	0.1229	3.88e-06	0.095	-0.0233039	0.213336
2	35339036	rs544322604	T/G	0.069	0.1435	3.88e-06	0.099	-0.00223547	0.903751
16	5173668	rs112064346	A/G	0.0076	5.227	3.884e-06	0.011	-0.0339919	0.617829
16	52601641	rs3112570	A/G	0.2248	0.0866	3.915e-06	0.299	0.0446938	0.000137375
2	35225242	rs6720866	A/C	0.907	-0.1228	3.94e-06	0.904	0.0160133	0.387863
9	75488829	rs77435953	A/G	0.9569	0.1812	4.008e-06	0.847	-0.016341	0.286146
15	59633004	rs148906454	T/C	0.0545	-0.1604	4.042e-06	0.083	-0.0185643	0.357936
2	35216298	rs78023075	A/G	0.0928	0.1226	4.069e-06	0.096	-0.0182154	0.325717
18	29916143	rs7239218	T/C	0.4859	0.0713	4.094e-06	0.304	-0.00624443	0.596189
16	52601781	rs3112569	A/T	0.2248	0.0864	4.121e-06	0.299	0.0443898	0.000152763
16	52638962	rs3104791	A/G	0.3864	0.0735	4.203e-06	0.381	0.00234193	0.832093
18	29897489	rs632368	T/C	0.756	0.083	4.293e-06	0.623	0.00252607	0.823404
2	180382285	rs78730946	A/G	0.0158	-0.2972	4.359e-06	0.024	0.0101277	0.777723
16	52607533	rs55680253	T/C	0.1805	0.0939	4.368e-06	0.232	0.0457204	0.000379407
8	136081797	rs1480817	A/T	0.8166	0.0954	4.373e-06	0.892	-0.0319474	0.07037
10	123346116	rs2981575	A/G	0.4037	-0.0734	4.389e-06	0.348	-0.00699481	0.538249
3	4732040	rs6803471	A/G	0.27	0.0802	4.483e-06	0.258	0.0316103	0.0109787
16	52638663	rs3104790	T/C	0.3863	0.0733	4.485e-06	0.381	0.00246728	0.823259
5	156377226	rs10475857	C/G	0.121	-0.1084	4.499e-06	0.181	0.0206599	0.146336
16	53822502	rs7190396	T/G	0.5256	0.0719	4.565e-06	0.53	0.0155961	0.15351
2	218787676	rs3791913	A/G	0.2402	0.0866	4.574e-06	0.178	0.00299516	0.833321
11	12034871	rs141045384	T/C	0.9857	-0.3135	4.576e-06	0.989	0.000970439	0.9852
2	35338384	rs115344026	C/G	0.931	-0.1424	4.583e-06	0.901	0.00223547	0.903751
2	47526710	rs12463530	A/G	0.3742	-0.0759	4.599e-06	0.336	-0.00914266	0.429836
2	226923142	rs142965520	T/C	0.0394	0.1883	4.671e-06	0.04	-0.022727	0.4249
10	37544780	rs191114937	A/G	0.9793	0.2566	4.673e-06	0.974	-0.00469112	0.890604
15	91512267	rs2290202	T/G	0.1385	-0.1031	4.697e-06	0.131	-0.036674	0.024263
4	53415541	rs346928	T/G	0.1529	0.0986	4.711e-06	0.154	-0.012497	0.405225
2	226944167	rs149405517	T/C	0.0396	0.1882	4.713e-06	0.041	-0.0196701	0.479308
18	29961852	rs73958410	T/C	0.2439	-0.0826	4.722e-06	0.305	-0.00807817	0.486623
18	29990368	rs72933507	T/C	0.8446	0.0984	4.809e-06	0.801	0.013556	0.317756
5	1162927	rs10071324	A/G	0.5052	0.0722	4.823e-06	0.496	0.0175381	0.10445
2	35215860	rs79045338	A/G	0.0927	0.1216	4.856e-06	0.096	-0.0182154	0.325717
10	123341525	rs34032268	A/C	0.5125	-0.0712	4.859e-06	0.573	-0.0173714	0.109352
9	75489345	rs76439251	T/C	0.0433	-0.1796	4.873e-06	0.153	0.016341	0.286146
2	121258607	rs4849896	A/G	0.1355	-0.1056	4.95e-06	0.1	0.00620121	0.734315
1	72433075	rs2422059	A/T	0.2415	-0.0843	4.986e-06	0.246	-0.0145682	0.252747
JCS BC GWAS = Johannesburg Cancer Consortium Breast Cancer Genome Wide Association Study, EAF = effect allele frequency
