# Supplementary material for: Genome-wide association study identifies common variants associated with breast cancer in South African Black women
Source: Nat Commun. 2025 Apr 14;16:3542. doi: 10.1038/s41467-025-58789-0 (PMC11997036; doi:10.1038/s41467-025-58789-0)
Supplement: Supplementary file 8 — Supplementary dataset 6 [file 41467_2025_58789_MOESM8_ESM.xlsx]

## Sheet: Sheet1
Supplementary dataset 6: Replication of top signals (p<5E-06) from JCS ER-negative/control analysis in the Jia et al dataset.
				JCS BC GWAS			Jia et al dataset
Chromosome	Position (hg19)	rsID	Alleles (effect/non-effect)	EAF	Beta value	p value	EAF	Beta value	p value
10	52055245	rs11593018	A/G	0.016	-0.358	4.92e-08	0.051	-0.021	0.723
10	52054031	rs7073005	T/C	0.016	-0.357	7.76e-08	0.051	-0.021	0.73
10	52054965	rs11005000	T/C	0.016	-0.342	1.72e-07	0.057	-0.004	0.948
15	55015367	rs7181788	T/G	0.781	-0.096	3.6e-07	0.81	0.018	0.56
6	115193700	rs79800012	T/C	0.169	0.109	6.04e-07	0.09	-0.02	0.657
18	34898396	rs28634318	T/C	0.325	-0.086	6.37e-07	0.354	0.042	0.104
3	152324643	rs4632520	T/C	0.259	-0.092	7.07e-07	0.268	0.012	0.662
6	26945278	rs7771289	T/C	0.339	-0.083	7.22e-07	0.357	-0.021	0.419
8	72739271	rs3923705	A/G	0.488	0.079	8.59e-07	0.472	0.045	0.068
9	101437007	rs532841963	T/C	0.061	0.171	9.85e-07	0.014	-0.06	0.578
12	49755723	rs115234883	A/G	0.033	0.225	1.33e-06	0.029	-0.025	0.74
12	49790556	rs80241686	T/G	0.033	0.221	1.7e-06	0.029	-0.006	0.936
8	72739396	rs4266690	T/C	0.484	0.076	1.92e-06	0.466	0.045	0.069
3	152330281	rs73014908	A/G	0.298	-0.084	2.04e-06	0.26	0.011	0.688
1	44898646	rs113356325	C/G	0.088	0.135	2.56e-06	0.108	0.027	0.498
9	101436711	rs113197805	A/G	0.064	0.158	2.62e-06	0.015	-0.063	0.549
1	44925011	rs79714381	A/G	0.084	0.134	2.78e-06	0.092	0.056	0.186
5	120738267	rs711415	T/C	0.761	-0.092	3.33e-06	0.688	-0.009	0.726
8	72743175	rs10099332	A/G	0.404	0.077	3.38e-06	0.417	0.055	0.027
3	178610090	rs10433478	T/C	0.531	-0.075	3.49e-06	0.469	-0.023	0.348
19	56696094	rs62120819	T/C	0.821	-0.099	3.63e-06	0.687	-0.002	0.955
3	178617522	rs7620695	T/C	0.543	-0.075	3.69e-06	0.462	-0.022	0.371
16	13262981	rs28691684	T/C	0.198	0.092	3.74e-06	0.221	-0.029	0.332
10	4112318	rs10904177	A/C	0.514	-0.073	4.17e-06	0.502	0.01	0.677
9	101426536	rs113267183	T/C	0.066	0.153	4.24e-06	0.015	-0.046	0.663
16	13261676	rs12918496	A/C	0.194	0.092	4.45e-06	0.221	-0.029	0.332
18	34893326	rs4077472	T/C	0.243	-0.085	4.57e-06	0.193	0.055	0.078
JCS BC GWAS = Johannesburg Cancer Consortium Breast Cancer Genome Wide Association Study, EAF = effect allele frequency
