# Supplementary material for: Genome-wide association study identifies common variants associated with breast cancer in South African Black women
Source: Nat Commun. 2025 Apr 14;16:3542. doi: 10.1038/s41467-025-58789-0 (PMC11997036; doi:10.1038/s41467-025-58789-0)
Supplement: Supplementary file 9 — Supplementary dataset 7 [file 41467_2025_58789_MOESM9_ESM.xlsx]

## Sheet: Sheet1
Supplementary dataset 7: Replication of top signals (p<5E-06) from the ER-negative/controls from the Jia et al dataset in the JCS ER-negative analysis.
				Jia et al dataset			JCS BC GWAS
Chromosome	Position (hg19)	rsID	Alleles (effect/non-effect)	EAF	Beta value	p value	EAF	Beta value	p value
19	17399625	rs11668840	T/C	0.6004	0.2255	4.909e-19	0.654	0.0569584	0.000929734
19	17392894	rs8100241	A/G	0.3911	-0.2323	1.631e-16	0.353	-0.053309	0.00178161
19	17409380	19:17409380	T/C	0.3921	-0.2252	1.591e-18	0.336	-0.0514744	0.00208362
19	17396942	rs748850	T/C	0.4929	-0.1642	2.864e-11	0.43	-0.0482853	0.00312381
19	17401521	rs12974508	T/C	0.3936	-0.2361	1.095e-20	0.35	-0.0465055	0.00602737
19	7675904	rs61506306	C/G	0.1376	0.1611	4.245e-06	0.069	0.086171	0.0070516
19	17394124	rs2363956	T/G	0.5065	0.1756	6.402e-13	0.567	0.0438272	0.00735634
19	17393530	rs8108174	A/T	0.4928	-0.1682	1.024e-11	0.433	-0.0437818	0.00743049
5	1280128	rs7734992	T/C	0.3208	-0.2217	3.617e-16	0.269	-0.0487279	0.0075488
19	17392629	rs35586766	A/G	0.2553	-0.1742	1.538e-09	0.305	-0.0440627	0.0120976
19	17401859	rs61494113	A/G	0.4214	0.2325	2.703e-21	0.383	0.0406351	0.0137398
3	39858401	rs11914377	A/G	0.0194	-0.4903	1.943e-06	0.023	0.134642	0.0167085
19	17390917	rs4609972	C/G	0.4152	-0.203	9.613e-16	0.405	-0.038712	0.0187041
19	17382505	rs10420922	A/T	0.3172	-0.1355	4.775e-06	0.235	-0.0451723	0.0197507
2	119580202	rs55761715	A/G	0.7919	0.1808	1.18e-08	0.833	0.0500085	0.0222103
2	119574712	rs6719337	T/G	0.205	-0.1672	1.477e-07	0.162	-0.0500665	0.0231079
2	25810209	rs185541926	T/C	0.9883	-0.657	7.565e-07	0.982	-0.142931	0.0235949
1	191362050	rs10920932	T/C	0.7276	-0.1245	3.919e-06	0.71	0.0393685	0.0250817
2	119577620	rs73948203	A/T	0.2033	-0.1774	2.76e-08	0.163	-0.0492821	0.0255657
1	191365022	rs10753985	C/G	0.2722	0.1249	3.604e-06	0.289	-0.0389357	0.0268206
2	119571419	rs11892280	A/G	0.2044	-0.1669	1.613e-07	0.161	-0.0482591	0.0277426
1	191358692	rs6687751	A/T	0.728	-0.1249	3.671e-06	0.712	0.0379649	0.0309269
19	17383602	rs62126227	T/C	0.1964	-0.1612	4.625e-07	0.093	-0.0600926	0.0353009
19	17393925	rs56069439	A/C	0.2434	0.2409	3.979e-18	0.228	0.0394392	0.0384516
19	17395401	rs4808076	T/C	0.2426	0.2384	8.926e-18	0.227	0.038972	0.0406123
5	85491494	rs115351176	C/G	0.9832	-0.4214	1.9e-06	0.977	0.107203	0.0501021
19	54256959	rs3902016	C/G	0.6919	0.127	2.926e-06	0.744	0.0394461	0.0523711
5	1279964	rs10054203	C/G	0.6164	0.1897	1.755e-13	0.673	0.0325555	0.0625972
5	85496250	rs80063989	T/G	0.9829	-0.4105	3.182e-06	0.977	0.0997121	0.0672956
5	85497072	rs141190525	T/C	0.9828	-0.4044	4.344e-06	0.977	0.0997121	0.0672956
5	1279790	rs10069690	T/C	0.6094	0.2597	2.942e-24	0.694	0.0322049	0.0680851
19	17405010	rs6512183	A/G	0.2319	-0.1754	3.736e-09	0.23	-0.035188	0.0690502
5	85501739	rs76959209	T/G	0.0171	0.406	3.995e-06	0.023	-0.0978778	0.0719299
19	17388923	rs112582668	T/C	0.2519	0.1596	1.171e-08	0.246	0.0333038	0.0743067
19	17406167	rs28473003	T/C	0.3583	0.2209	1.538e-18	0.297	0.0308718	0.0765878
19	17400453	rs11669059	A/G	0.8548	0.1711	2.557e-06	0.95	0.0645503	0.0871988
19	17401315	rs7245873	A/G	0.1454	-0.1721	2.187e-06	0.05	-0.0638117	0.0890773
19	17401680	rs12975707	A/G	0.8546	0.1721	2.187e-06	0.95	0.0638117	0.0890773
19	17431600	rs71338627	T/C	0.2247	-0.1619	8.135e-08	0.212	-0.0332893	0.0966175
19	17446913	rs36089993	T/C	0.2249	-0.1633	6.198e-08	0.214	-0.0330636	0.0998663
19	17409671	rs10424198	T/C	0.2313	0.2335	1.586e-16	0.216	0.0316531	0.101064
4	159459859	rs143756509	A/G	0.0163	0.446	1.135e-06	0.041	-0.0663365	0.105813
19	17401404	rs67397200	C/G	0.715	-0.223	5.414e-17	0.767	-0.0302593	0.113678
19	17354825	rs4808611	T/C	0.1776	0.1602	2.844e-07	0.197	-0.0317664	0.115659
19	17415654	rs35578411	T/C	0.7756	0.1595	1.235e-07	0.786	0.0309718	0.118769
19	17391328	19:17391328	A/G	0.2283	0.2231	9.059e-15	0.185	0.0319548	0.119561
19	17390291	rs4808075	T/C	0.7658	-0.2278	1.467e-15	0.806	-0.0311888	0.12014
19	17412218	rs3745186	T/C	0.225	-0.157	1.883e-07	0.214	-0.0300148	0.130538
5	6120661	rs11952226	T/C	0.6767	-0.1315	5.362e-07	0.653	0.0252029	0.131658
19	17388065	rs4808613	T/C	0.8153	-0.1937	4.625e-10	0.854	-0.0336663	0.133237
19	17387176	rs34084277	A/G	0.8096	-0.2	7.718e-11	0.845	-0.0324062	0.137044
19	17386107	rs10418362	A/T	0.8088	-0.1817	1.525e-08	0.846	-0.032411	0.137738
19	17388790	rs56028644	T/C	0.1903	0.1989	1.001e-10	0.154	0.0323359	0.138345
19	17393449	rs73509996	T/G	0.8156	-0.2064	1.697e-11	0.856	-0.0331834	0.140494
19	17386006	rs10418154	A/G	0.8098	-0.2016	5.358e-11	0.847	-0.0320305	0.142385
19	17385502	rs67412075	A/G	0.8097	-0.2014	5.508e-11	0.847	-0.0320305	0.142385
19	17385176	rs10416654	T/C	0.8098	-0.2011	5.985e-11	0.847	-0.0320305	0.142385
19	17394839	rs66753001	A/G	0.8162	-0.2032	3.582e-11	0.856	-0.0323835	0.150541
19	17399769	rs35006574	T/C	0.2372	-0.1782	1.449e-09	0.237	-0.0277929	0.152138
19	17384651	rs113272353	T/C	0.1904	0.2012	5.707e-11	0.153	0.0312575	0.153163
19	17389648	rs10406920	T/C	0.193	0.1945	2.035e-10	0.147	0.0315198	0.15776
19	17403033	rs4808616	A/C	0.2282	0.2334	2.15e-16	0.183	0.0289109	0.161256
5	1281079	rs35079836	A/G	0.1511	0.1734	2.161e-07	0.173	0.0303892	0.164735
19	17400765	rs113299211	T/C	0.7711	-0.2332	2.196e-16	0.818	-0.0286921	0.165789
19	17407695	rs13343778	T/G	0.2268	0.2309	4.945e-16	0.183	0.0285451	0.169334
4	130286620	rs74361443	A/G	0.092	-0.2143	1.432e-06	0.146	-0.0320209	0.169503
19	17404072	rs55924783	A/T	0.2283	0.2333	2.319e-16	0.182	0.0284018	0.16967
19	17398085	rs111961716	A/C	0.2255	0.2275	1.332e-15	0.176	0.0288991	0.170745
4	130295180	rs74829515	A/G	0.092	-0.2113	1.928e-06	0.143	-0.0304235	0.193395
4	130296960	rs78995148	A/G	0.092	-0.2113	1.928e-06	0.143	-0.0304235	0.193395
11	133315869	rs6590701	T/G	0.2339	-0.1449	2.494e-06	0.134	0.030287	0.199014
18	56339407	rs78292060	C/G	0.282	0.1334	9.706e-07	0.243	-0.0232066	0.215762
5	1297488	rs2736108	T/C	0.1182	-0.19	1.771e-06	0.09	-0.0350645	0.220859
4	130285706	rs77300103	A/T	0.0923	-0.2164	1.091e-06	0.144	-0.0284707	0.225213
5	1295349	rs2853669	A/G	0.8813	0.1987	6.065e-07	0.909	0.0338538	0.238534
8	16829800	rs114916477	A/G	0.0119	0.5119	1.861e-06	0.017	0.0725029	0.254606
5	1297854	rs2736107	T/C	0.1166	-0.1917	1.676e-06	0.094	-0.0312386	0.263663
1	36780389	rs116233670	A/G	0.9387	-0.2328	2.455e-06	0.935	-0.0370451	0.286058
19	17379558	rs10424178	T/C	0.36	0.154	1.561e-09	0.37	0.0169988	0.305063
19	17377558	rs12980812	C/G	0.6401	-0.1543	1.441e-09	0.63	-0.0161044	0.332205
19	17462094	rs7260450	T/G	0.6206	0.118	4.308e-06	0.659	-0.0169214	0.332534
12	27808491	rs139342999	A/T	0.9859	-0.4506	4.74e-06	0.983	-0.0639272	0.335959
19	17468090	rs73016427	A/G	0.0374	0.2807	4.793e-06	0.017	0.0646677	0.336876
5	1314135	rs10062792	A/G	0.1257	0.1793	4.989e-07	0.154	-0.0217541	0.339958
5	1311719	rs73022259	T/C	0.1207	0.1909	1.399e-07	0.138	-0.0216083	0.361618
5	1312867	rs13355262	A/T	0.121	0.1903	1.498e-07	0.138	-0.0216083	0.361618
5	1314054	rs10055805	A/C	0.8755	-0.1804	4.685e-07	0.848	0.0206695	0.365066
1	231710453	rs4658925	A/G	0.841	-0.157	2.576e-06	0.89	0.0225373	0.373134
5	1301229	rs73022239	A/C	0.1206	0.2077	1.342e-08	0.139	-0.0202171	0.394203
5	1301384	rs73022243	T/C	0.1205	0.2067	1.643e-08	0.139	-0.0202171	0.394203
5	1306891	rs10074397	T/C	0.1242	0.1793	5.493e-07	0.152	-0.0194234	0.395621
5	1305771	rs2736104	T/G	0.1245	0.1802	4.731e-07	0.152	-0.0192164	0.400104
5	1331489	rs113603732	A/C	0.1234	0.1831	1.486e-06	0.151	-0.0191261	0.402915
5	1312585	rs13356759	A/G	0.1245	0.1804	4.669e-07	0.152	-0.018913	0.407025
4	130293025	rs11940099	C/G	0.1076	-0.2187	1.214e-07	0.162	-0.0181041	0.413361
19	17389156	rs10426697	T/C	0.2228	0.1477	4.048e-07	0.195	0.0164363	0.414616
6	111313498	6:111313498	A/G	0.5568	-0.1183	2.138e-06	0.728	0.0149026	0.416632
4	130291896	rs13152421	C/G	0.8924	0.2194	1.104e-07	0.838	0.0178291	0.420751
1	196056325	1:196056325	A/G	0.5825	-0.1151	3.222e-06	0.677	-0.0138288	0.421629
5	1281743	rs6881768	T/C	0.1383	0.1849	8.778e-08	0.168	0.0177436	0.422736
5	1301355	rs73022241	T/C	0.8755	-0.2074	8.339e-09	0.861	0.0190198	0.422841
1	231691516	rs6667975	C/G	0.8427	-0.1533	4.912e-06	0.89	0.0195923	0.439217
5	158230013	rs11135046	T/G	0.1884	-0.1622	8.778e-07	0.139	0.0179885	0.440578
16	773998	rs73489336	T/C	0.0865	0.2031	1.635e-06	0.064	-0.0253775	0.445949
5	1332393	rs10036860	T/C	0.1235	0.1845	1.225e-06	0.152	-0.0170624	0.454318
5	1331606	rs73024263	T/C	0.1188	0.1825	2.417e-06	0.152	-0.0170534	0.454517
16	764040	rs3809663	A/G	0.0907	0.2139	2.29e-07	0.065	-0.0238426	0.470077
5	158204425	rs1368298	A/G	0.1892	-0.1626	8.062e-07	0.14	0.016155	0.488368
5	158227898	rs12332693	A/G	0.189	-0.16	1.171e-06	0.14	0.0160753	0.490737
2	85855557	rs147890520	T/C	0.0463	0.2647	2.48e-06	0.022	0.0377736	0.495443
13	35323482	rs968352	T/C	0.2516	0.1301	3.735e-06	0.273	0.012385	0.497108
5	158244083	rs1432679	T/C	0.1881	-0.1584	1.153e-06	0.14	0.0157183	0.499486
19	17385380	rs3837926	A/T	0.1539	0.2023	1.912e-07	0.129	0.0169327	0.500751
2	121259200	rs6750813	T/C	0.1726	-0.158	3.445e-06	0.163	-0.014461	0.509923
19	17364085	rs73012598	T/C	0.157	0.1701	2.98e-07	0.206	-0.0132544	0.510727
19	17363444	rs68179022	C/G	0.1567	0.1791	9.301e-07	0.206	-0.0132544	0.510727
1	9223160	rs797252	A/C	0.9418	-0.2368	2.43e-06	0.956	-0.0245664	0.517327
5	1281890	rs6554743	T/C	0.5548	-0.1642	4.824e-11	0.615	-0.0108402	0.521994
2	85869354	rs115847910	C/G	0.954	-0.2733	1.204e-06	0.978	-0.0338257	0.539288
5	158220193	rs31864	A/G	0.189	-0.1593	9.756e-07	0.141	0.0139042	0.546636
5	1279306	rs33951489	A/G	0.0296	0.3279	1.764e-06	0.038	-0.0252132	0.553429
1	9219466	rs797256	T/G	0.0576	0.2382	2.44e-06	0.045	0.0219778	0.561506
1	231709404	rs6668227	A/G	0.1669	0.1497	4.919e-06	0.113	-0.014527	0.562235
19	17361772	rs10422140	T/C	0.1566	0.1702	2.917e-07	0.203	-0.0117755	0.563076
8	52076331	rs6998014	A/C	0.7703	-0.1368	2.146e-06	0.767	-0.0106485	0.581457
8	52076383	rs7002317	T/C	0.7703	-0.1367	2.177e-06	0.767	-0.0106485	0.581457
8	52076874	rs7006813	T/C	0.7703	-0.1367	2.177e-06	0.767	-0.0103862	0.590408
8	52077024	rs6983291	T/C	0.2297	0.1367	2.177e-06	0.233	0.0103862	0.590408
8	52075483	rs28441974	A/G	0.7704	-0.1363	2.365e-06	0.767	-0.0101659	0.598504
8	52077256	rs28429636	A/G	0.7704	-0.1381	1.715e-06	0.768	-0.0100837	0.60075
8	52073030	rs6985429	T/C	0.7708	-0.1369	2.169e-06	0.766	-0.00994313	0.606965
16	683616	rs116795400	T/C	0.0383	0.3092	4.324e-07	0.046	0.0205002	0.610711
8	52075313	rs10095330	T/G	0.2297	0.137	2.096e-06	0.233	0.00956485	0.620784
8	52074158	rs73680809	C/G	0.7706	-0.1369	2.13e-06	0.767	-0.00956485	0.620784
8	52074301	rs10092103	A/C	0.2295	0.1368	2.164e-06	0.233	0.00956485	0.620784
8	52074545	rs10094390	T/G	0.2295	0.1367	2.215e-06	0.233	0.00956485	0.620784
8	52075219	rs10095226	A/G	0.2295	0.1369	2.15e-06	0.233	0.00947517	0.6241
5	1284976	rs35029535	T/C	0.154	-0.1721	1.262e-06	0.084	-0.014494	0.628446
8	52073080	rs6998843	T/G	0.2293	0.1371	2.107e-06	0.233	0.0091498	0.636447
19	17387254	rs61634114	A/G	0.147	0.2232	4.122e-11	0.1	0.0120545	0.655098
19	17383732	rs113572125	T/C	0.1546	0.226	9.128e-12	0.114	0.0112415	0.656971
19	17384003	rs10402468	A/C	0.1479	0.2188	8.732e-11	0.106	0.0114709	0.661845
2	3911678	rs6542657	A/G	0.7426	-0.1276	4.667e-06	0.776	-0.00873849	0.666392
5	1280022	rs10078991	T/C	0.8095	-0.2026	3.006e-11	0.751	-0.0080491	0.673891
4	130298962	rs78337969	A/T	0.0908	-0.2042	4.458e-06	0.124	-0.0104101	0.674675
5	1334606	rs112691829	T/C	0.8728	-0.1767	2.66e-06	0.843	0.00944796	0.675403
5	1337066	rs116296227	C/G	0.8728	-0.1766	2.696e-06	0.843	0.00944796	0.675403
19	17397244	rs10425939	T/C	0.1466	0.225	1.569e-11	0.098	0.0110606	0.683829
8	52070845	rs10106951	A/G	0.2247	0.1388	1.9e-06	0.217	0.00794978	0.687469
8	52070873	rs10107035	C/G	0.2247	0.1385	1.973e-06	0.217	0.00794978	0.687469
3	42411333	rs115520415	C/G	0.0282	0.3646	1.839e-07	0.024	0.0210515	0.699199
19	17403361	rs11540855	A/G	0.8531	-0.2313	3.776e-12	0.902	-0.0104411	0.700568
19	17422036	rs10423120	A/G	0.8423	-0.2068	2.13e-10	0.879	-0.00927725	0.71408
19	17371568	rs12982178	T/C	0.8515	-0.2272	1.526e-11	0.901	-0.00897799	0.739299
5	1282165	rs6867270	T/C	0.7737	-0.1642	1.327e-08	0.67	0.00527633	0.759258
3	42403909	rs79355661	T/C	0.028	0.3538	4.865e-07	0.023	0.0157222	0.769034
10	111292000	rs12241082	A/G	0.3119	-0.1263	3.086e-06	0.2	0.00588111	0.774115
1	36713738	rs186504946	A/T	0.9758	-0.3611	2.769e-06	0.984	0.0188501	0.778783
1	36700216	rs116823295	T/C	0.9758	-0.3578	3.389e-06	0.984	0.0178821	0.787327
1	36701319	rs76952663	T/C	0.0242	0.3578	3.389e-06	0.016	-0.0178821	0.787327
1	11474358	rs74053239	A/G	0.1436	0.1685	9.249e-07	0.215	0.00537491	0.788429
1	36687206	rs115332165	A/G	0.0242	0.354	4.463e-06	0.015	-0.0184779	0.793164
1	36687313	rs185432372	T/C	0.9758	-0.354	4.463e-06	0.985	0.0184779	0.793164
1	36722553	rs147606694	T/C	0.0242	0.3549	4.186e-06	0.015	-0.0176978	0.794352
1	36736472	rs138844813	T/C	0.0242	0.3522	4.858e-06	0.015	-0.0176859	0.79763
1	36719246	rs146198691	A/G	0.0242	0.3569	3.565e-06	0.015	-0.0169218	0.803279
1	36724577	rs114467283	A/G	0.0242	0.3561	3.908e-06	0.015	-0.0167806	0.804921
1	36725499	rs115916772	C/G	0.0242	0.3561	3.908e-06	0.015	-0.0167806	0.804921
1	36725814	rs147826812	A/G	0.0242	0.3561	3.908e-06	0.015	-0.0167806	0.804921
1	36726750	rs116022220	A/G	0.0242	0.3561	3.908e-06	0.015	-0.0167806	0.804921
19	21315388	rs62124904	A/G	0.8899	-0.1802	2.376e-06	0.896	0.00594953	0.824229
5	1281975	rs6554744	C/G	0.4665	0.1518	1.068e-09	0.406	0.00357379	0.833072
19	17359535	rs35686037	T/C	0.1254	0.2211	8.523e-10	0.092	-0.00531247	0.848621
5	43309554	rs141770077	T/C	0.0144	0.45	2.433e-06	0.011	-0.0137915	0.860852
4	130302263	rs11944963	T/C	0.1077	-0.2121	2.589e-07	0.144	0.00384431	0.866673
4	130307035	rs36062368	C/G	0.8949	0.2131	3.125e-07	0.856	-0.00373124	0.870556
1	198610224	rs1326268	C/G	0.0188	0.4093	4.113e-06	0.014	0.011038	0.870884
1	198626371	rs1547652	A/C	0.0186	0.4128	3.735e-06	0.014	0.0108344	0.873415
5	1281693	rs6866456	T/C	0.5336	-0.1507	1.391e-09	0.593	-0.00265339	0.87548
5	1362966	rs73026278	T/C	0.1538	0.1621	3.79e-06	0.173	-0.00340747	0.875715
1	198630429	rs2148315	A/T	0.9814	-0.4184	2.677e-06	0.985	-0.00914194	0.892021
19	17389704	rs8170	A/G	0.1995	0.1687	2.491e-08	0.187	0.00282123	0.892757
5	43339306	rs148539530	A/G	0.9855	-0.4586	1.358e-06	0.989	0.0105228	0.89346
5	43344093	rs181332112	T/C	0.0144	0.4536	1.901e-06	0.011	-0.0105228	0.89346
2	121258179	rs4849895	T/C	0.8034	0.1481	4.563e-06	0.8	0.00270508	0.893858
18	10457516	rs11080421	A/G	0.4622	0.1134	4.927e-06	0.457	-0.00212864	0.894475
18	10457083	rs12969084	A/G	0.5361	-0.1151	3.569e-06	0.53	-0.00196143	0.902779
5	1352309	rs9968733	T/C	0.1071	0.191	2.352e-06	0.114	-0.00258479	0.91984
5	1354329	rs10079219	T/C	0.1071	0.1895	2.834e-06	0.114	-0.00241312	0.925144
5	1282159	rs6867141	T/C	0.7845	-0.1644	2.167e-08	0.688	0.00123735	0.943603
1	11473075	rs112687112	A/G	0.127	0.1658	4.606e-06	0.187	-0.000904794	0.965858
5	1306765	rs11133727	C/G	0.7541	0.1504	2.945e-07	0.812	0.00080733	0.968819
5	1310152	rs6554758	A/G	0.2457	-0.15	3.205e-07	0.187	-0.000724207	0.971886
5	1309904	rs60622800	A/G	0.2458	-0.1498	3.317e-07	0.187	-0.000724207	0.971886
19	17365047	rs7508638	A/T	0.1238	0.2147	3.327e-09	0.087	0.000294502	0.991888
18	29931146	18:29931146	T/G	0.2394	-0.1353	3.76e-06	0.359	-0.000138329	0.993422
4	130310638	rs13120481	A/G	0.8617	0.1869	3.719e-07	0.831	-0.000111387	0.99583
JCS BC GWAS = Johannesburg Cancer Consortium Breast Cancer Genome Wide Association Study, EAF = effect allele frequency
