# Supplementary material for: Genome-wide association study identifies common variants associated with breast cancer in South African Black women
Source: Nat Commun. 2025 Apr 14;16:3542. doi: 10.1038/s41467-025-58789-0 (PMC11997036; doi:10.1038/s41467-025-58789-0)
Supplement: Supplementary file 10 — Supplementary dataset 8 [file 41467_2025_58789_MOESM10_ESM.xlsx]

## Sheet: Sheet1
Supplementary dataset 8: Replication of top signals (p<5E-06) from the ER-positive/controls Jia et al dataset in the JCS ER-positive dataset.
				Jia et al dataset			JCS BC GWAS
Chromosome	Position (hg19)	rsID	Alleles (effect/non-effect)	EAF	Beta value	p value	EAF	Beta value	p value
2	217927421	rs17778798	T/C	0.7882	0.1123	2.72e-06	0.807	0.0658148	0.000467933
16	52601641	rs3112570	A/G	0.2211	0.1311	2.83e-08	0.292	0.0549448	0.000694398
16	52600447	rs3112572	A/G	0.2212	0.1318	2.369e-08	0.293	0.0548387	0.000711985
16	52601100	rs3104746	A/T	0.2212	0.1313	2.71e-08	0.293	0.0548387	0.000711985
16	52601781	rs3112569	A/T	0.2211	0.1312	2.778e-08	0.293	0.0548387	0.000711985
16	52598958	rs3112574	A/C	0.7788	-0.1315	2.575e-08	0.707	-0.0546175	0.000745307
16	52603133	rs3104752	A/G	0.7789	-0.1312	2.778e-08	0.708	-0.0546511	0.000752202
16	52603151	rs3112565	A/G	0.2211	0.1312	2.778e-08	0.292	0.0546005	0.000763782
16	52598668	rs73588882	C/G	0.8225	-0.137	9.67e-08	0.774	-0.0591506	0.000904151
16	52602443	rs3112567	A/C	0.2197	0.1346	1.289e-08	0.292	0.0537967	0.000913897
16	52604866	rs59907331	A/G	0.1761	0.1376	9.177e-08	0.226	0.0584167	0.00104367
16	52603861	rs55875129	A/G	0.1938	0.1391	2.081e-08	0.233	0.0573971	0.00111974
16	52605300	rs16951281	T/C	0.1927	0.138	2.768e-08	0.246	0.055742	0.001127
16	52607533	rs55680253	T/C	0.1773	0.1359	1.253e-07	0.227	0.0580141	0.00114739
16	52599368	rs16951254	A/G	0.8091	-0.1341	7.79e-08	0.758	-0.0557499	0.00118597
16	52609418	rs73596748	A/G	0.1774	0.1374	8.813e-08	0.226	0.0578747	0.00119004
16	52609052	rs73596747	T/C	0.1774	0.1368	1.024e-07	0.227	0.0578416	0.00119499
16	52599310	rs56007086	A/G	0.1773	0.1364	1.12e-07	0.221	0.0581663	0.00122581
2	217928261	rs4608489	C/G	0.1705	-0.1402	1.122e-07	0.154	-0.0659504	0.00123492
16	52609516	rs74017889	T/C	0.1775	0.1367	1.026e-07	0.238	0.055532	0.00137183
16	52604880	rs57456888	A/G	0.8073	-0.139	2.192e-08	0.755	-0.0547403	0.00140108
2	217931670	rs34863143	T/G	0.1642	-0.144	8.084e-08	0.152	-0.0637769	0.00185488
16	52595089	rs55653444	A/C	0.8244	-0.123	1.848e-06	0.776	-0.0542507	0.00247756
5	73118595	rs80184504	A/T	0.0782	0.1669	4.343e-06	0.071	0.0892186	0.00252509
2	217911529	rs56146211	T/G	0.1407	-0.1842	1.41e-10	0.107	-0.0686934	0.00332448
5	73138573	rs113460261	A/G	0.0843	0.1611	4.2e-06	0.097	0.074175	0.00351402
2	217900650	rs35986494	T/C	0.8601	0.1844	1.482e-10	0.891	0.067718	0.00359643
2	217907088	rs6713249	C/G	0.8595	0.1832	1.742e-10	0.891	0.0676376	0.00361355
2	217906194	rs113674867	T/C	0.1404	-0.1836	9.87e-11	0.109	-0.0675864	0.00363854
2	217903776	rs2372943	A/G	0.1381	-0.1906	2.895e-11	0.108	-0.0676078	0.00365577
2	217904976	rs2270398	T/C	0.1394	-0.1833	1.958e-10	0.109	-0.0675472	0.00366686
2	217899827	rs67032380	T/C	0.1383	-0.1863	1.256e-10	0.108	-0.0675925	0.00368333
2	217931497	rs2287289	A/T	0.84	0.1519	2.365e-08	0.856	0.0608525	0.00374555
2	217930533	rs56269701	A/G	0.838	0.149	3.619e-08	0.855	0.0606041	0.00381581
16	52583143	rs4784226	T/C	0.0717	0.2739	1.099e-12	0.033	0.123246	0.00387878
5	73133531	rs116630015	T/C	0.9262	-0.1776	1.934e-06	0.929	-0.0839284	0.00415984
2	217924394	rs13000023	A/G	0.1422	-0.1744	9.838e-10	0.109	-0.0669414	0.00416149
16	52538825	rs35668161	A/C	0.075	0.2612	3.946e-12	0.032	0.12162	0.00455496
2	217906246	rs13426489	T/G	0.7406	0.1148	3.56e-07	0.829	0.055116	0.00492317
2	217905832	rs13387042	A/G	0.7407	0.1215	5.206e-08	0.818	0.0535723	0.00528353
2	217929007	rs13034362	A/G	0.1598	-0.1485	4.717e-08	0.135	-0.0592644	0.00535231
5	73126433	rs74980986	C/G	0.922	-0.1688	3.516e-06	0.928	-0.0806907	0.0057385
2	217893943	rs12999224	A/G	0.1359	-0.191	6.428e-11	0.101	-0.0651985	0.00664759
2	217893763	rs12998806	A/G	0.1369	-0.1907	3.537e-11	0.101	-0.0651663	0.00666139
2	217914762	rs35780967	A/G	0.7105	0.1041	1.592e-06	0.728	0.0443019	0.0088057
2	217931406	rs2287288	A/G	0.8152	0.1281	5.574e-07	0.84	0.0519525	0.0100359
2	217939897	rs35607529	A/G	0.1605	-0.1504	3.07e-08	0.142	-0.0550016	0.0101203
2	217932679	rs36013968	T/C	0.84	0.1501	3.397e-08	0.862	0.0543925	0.0107279
10	80888858	rs7097066	A/G	0.4608	0.1041	1.099e-07	0.493	0.037274	0.011598
9	110303970	rs12350528	A/T	0.1975	-0.1364	5.971e-08	0.222	-0.0461112	0.0117739
2	217904006	rs4522583	T/C	0.2053	-0.1425	4.185e-09	0.181	-0.047583	0.0134829
16	52538040	rs17271951	T/C	0.9312	-0.27	6.227e-12	0.979	-0.12994	0.0139386
4	106512416	rs140706608	T/C	0.031	0.2753	5.438e-07	0.06	0.078062	0.014225
2	217922354	rs34909320	A/G	0.746	0.1073	2.324e-06	0.739	0.0408299	0.0153398
2	217957699	rs72951831	T/G	0.1377	-0.1764	1.454e-09	0.135	-0.0550317	0.0155862
2	217916052	rs12613955	T/G	0.4916	0.0892	4.025e-06	0.459	0.0368176	0.0160304
2	217933312	rs13025492	C/G	0.7681	0.1089	3.58e-06	0.762	0.0414835	0.017027
16	52599188	rs4784227	T/C	0.0714	0.2827	1.022e-13	0.023	0.116135	0.0221269
6	17473746	rs58474826	T/C	0.1285	-0.1443	1.69e-06	0.107	-0.0552467	0.0225453
6	17474184	rs73375249	A/G	0.8714	0.1428	2.141e-06	0.893	0.0552467	0.0225453
6	17471890	rs111377301	A/G	0.1285	-0.1427	2.152e-06	0.107	-0.0552467	0.0225453
6	17471071	rs73375234	T/C	0.8714	0.141	2.806e-06	0.893	0.0552467	0.0225453
2	217882602	rs34629702	A/G	0.2288	-0.1072	4.072e-06	0.156	-0.0454769	0.0238258
6	17478771	rs73375255	C/G	0.8712	0.1443	1.644e-06	0.893	0.0541908	0.0259315
2	217954982	rs7587558	A/T	0.1365	-0.1733	3.209e-09	0.115	-0.053069	0.0271149
2	217884409	rs35558207	A/G	0.7619	0.1123	1.351e-06	0.842	0.0439331	0.0284244
12	4790714	rs147859397	T/C	0.0116	0.4385	4.672e-06	0.032	0.0931703	0.0303897
2	177951190	rs141507643	C/G	0.981	0.3503	4.07e-06	0.989	-0.169413	0.0317425
5	73133518	rs111253665	T/C	0.111	0.1531	7.493e-07	0.151	0.0447316	0.0322844
9	129603919	rs57283543	T/C	0.886	-0.1452	2.551e-06	0.926	0.0600722	0.0346513
2	217907514	rs12620095	C/G	0.7441	0.1184	1.72e-07	0.814	0.0391335	0.0402443
8	136070989	rs2170256	T/C	0.8003	0.1178	3.276e-06	0.886	-0.0468075	0.0480438
5	73133535	rs59380398	T/C	0.8783	-0.143	3.193e-06	0.838	-0.0404027	0.0483552
3	4728843	rs4684439	A/T	0.2108	0.1121	3.451e-06	0.15	0.0415336	0.0484735
6	17450335	rs1852968	A/T	0.2468	-0.1065	4.454e-06	0.331	-0.0312766	0.0510678
10	123337182	rs2912779	T/C	0.6345	0.1024	5.788e-07	0.577	0.0286978	0.0515127
10	123337117	rs2912780	T/C	0.365	-0.1023	5.952e-07	0.423	-0.0286978	0.0515127
14	37240591	rs712329	A/G	0.688	-0.0996	2.637e-06	0.688	-0.030797	0.0517576
2	217920769	rs4442975	T/G	0.335	-0.1088	1.279e-07	0.289	-0.0317073	0.0519822
10	123348355	rs1219643	A/C	0.282	0.1002	3.39e-06	0.222	0.0337839	0.0542721
6	17444608	rs149123045	A/G	0.0322	-0.2737	2.838e-06	0.015	-0.122967	0.0573286
8	136081797	rs1480817	A/T	0.8095	0.1261	1.006e-06	0.894	-0.0456625	0.0596986
8	136081704	rs1480818	C/G	0.8042	0.1265	6.778e-07	0.889	-0.0441658	0.0632679
14	37132020	rs17104895	A/G	0.0604	-0.2184	3.533e-07	0.063	-0.0559963	0.0663832
18	24139984	rs8090155	T/C	0.6725	0.1005	2.262e-06	0.706	-0.0303422	0.0674409
18	24141376	rs7227201	A/C	0.6728	0.1002	1.816e-06	0.706	-0.0299095	0.0714845
8	136082915	rs899925	T/C	0.1959	-0.1251	8.882e-07	0.11	0.0417403	0.0788382
16	52639755	rs1112135	T/C	0.3291	0.1114	9.036e-08	0.237	0.0306994	0.0801266
16	52535810	rs4784220	T/C	0.7885	-0.1234	2.418e-07	0.793	-0.0331907	0.0820649
14	37125040	rs17104874	T/C	0.9377	0.2199	1.917e-07	0.933	0.0509925	0.0837589
14	37138949	rs73260505	A/T	0.9397	0.221	2.548e-07	0.937	0.0528518	0.0844262
14	37249876	rs2764956	A/G	0.3163	0.0975	3.842e-06	0.323	0.0270168	0.0863093
16	52639236	rs4238750	T/C	0.3291	0.1113	9.12e-08	0.237	0.0300228	0.086862
2	217961332	rs16856925	A/G	0.8596	0.1784	6.55e-10	0.851	0.0371097	0.0880862
10	123337335	rs2981579	A/G	0.6126	0.1028	3.499e-07	0.571	0.0250873	0.0885349
2	217932640	rs34293445	A/G	0.8072	0.1223	1.119e-06	0.801	0.0315062	0.0888448
14	37247672	rs848124	T/G	0.6884	-0.0989	3.16e-06	0.681	-0.026733	0.0900829
14	37247812	rs848125	T/G	0.3114	0.0988	3.205e-06	0.319	0.0265901	0.0915761
14	37151943	rs4575439	A/G	0.4127	-0.114	1.268e-08	0.496	-0.0248842	0.0991129
16	52635000	rs12922061	T/C	0.0709	0.2019	1.033e-07	0.024	0.0796288	0.103093
10	123341525	rs34032268	A/C	0.5123	-0.1098	2.366e-08	0.574	-0.0236881	0.10957
14	37133206	rs17104897	A/G	0.0801	-0.1871	5.587e-07	0.067	-0.0472271	0.111707
5	56026500	rs1910020	T/C	0.5434	0.0946	1.519e-06	0.609	0.0238712	0.115223
14	37139175	rs17104923	T/G	0.0745	-0.2006	2.135e-07	0.071	-0.0452363	0.119993
14	37135605	rs7143727	C/G	0.08	-0.1882	4.84e-07	0.067	-0.0460701	0.121211
14	37136167	rs7148541	A/G	0.9201	0.1873	5.621e-07	0.933	0.0460701	0.121211
12	108068645	rs61940018	A/G	0.9387	0.2025	4.055e-06	0.986	-0.0980162	0.143674
14	37133470	rs11846399	T/C	0.1328	0.1358	2.195e-06	0.174	0.0287897	0.148859
1	118811116	rs6428735	T/C	0.4565	-0.0904	3.476e-06	0.344	-0.0230624	0.151531
14	37133880	rs17091922	T/G	0.8671	-0.1354	2.336e-06	0.827	-0.0283408	0.155291
14	37131599	rs17104892	C/G	0.8672	-0.1357	2.243e-06	0.824	-0.0277944	0.158368
16	5005280	rs873645	A/T	0.7582	-0.1051	4.335e-06	0.772	-0.0248259	0.161765
14	37134662	rs17104902	C/G	0.8672	-0.1368	1.838e-06	0.826	-0.0279081	0.161775
16	5004839	rs12919777	A/G	0.7582	-0.1046	4.835e-06	0.771	-0.0247004	0.163689
6	17468698	rs58826194	C/G	0.7894	0.1205	9.633e-07	0.78	0.0250831	0.166256
16	52643924	rs8046994	T/C	0.3403	0.1091	1.301e-07	0.313	0.0225337	0.169429
14	37132061	rs12883049	A/G	0.8101	0.1157	4.942e-06	0.737	0.0232559	0.171569
14	104628329	rs10137425	C/G	0.3656	-0.0985	1.606e-06	0.252	0.0233304	0.176565
14	104628540	rs55732549	A/G	0.3655	-0.0979	1.881e-06	0.25	0.023048	0.178818
14	104628451	rs56219119	T/C	0.3655	-0.0978	1.898e-06	0.25	0.023048	0.178818
14	104628570	rs34083540	C/G	0.3655	-0.0978	1.898e-06	0.25	0.023048	0.178818
8	136074522	rs6991657	A/G	0.197	-0.1232	1.17e-06	0.125	0.0300013	0.187562
14	104628356	rs10137354	A/G	0.3655	-0.0978	1.898e-06	0.253	0.0226925	0.188171
14	104628346	rs10149665	T/G	0.3656	-0.0985	1.606e-06	0.253	0.0225894	0.190144
14	37131868	rs17104893	T/C	0.1328	0.1357	2.243e-06	0.175	0.0257427	0.191423
14	104629303	rs28613749	A/G	0.3654	-0.0979	1.876e-06	0.25	0.0224012	0.191569
14	37116395	rs113068705	A/C	0.9403	0.1969	4.495e-06	0.939	0.040414	0.195794
10	123352136	rs2162540	T/C	0.4785	-0.091	3.839e-06	0.532	-0.0185029	0.207379
14	37121338	rs73258644	A/G	0.9379	0.2173	2.729e-07	0.936	0.0376733	0.212768
14	37121129	rs6571757	A/G	0.9379	0.2167	2.911e-07	0.936	0.0376733	0.212768
13	71422020	rs79739818	T/C	0.947	-0.2016	3.355e-06	0.949	0.0431094	0.219299
14	104629392	rs28569857	A/G	0.3652	-0.097	2.306e-06	0.252	0.0206218	0.226904
16	53818834	rs56313538	A/G	0.5255	0.0937	1.532e-06	0.529	0.0172508	0.242903
16	53819198	rs9923233	C/G	0.4744	-0.0939	1.446e-06	0.472	-0.0172334	0.243183
16	53819367	rs9923312	A/G	0.4744	-0.0939	1.446e-06	0.472	-0.0172334	0.243183
16	53820503	rs9926289	A/G	0.4743	-0.0937	1.501e-06	0.472	-0.0172334	0.243183
16	53820066	rs11075992	T/C	0.5256	0.0936	1.543e-06	0.528	0.0172334	0.243183
16	53821615	rs7202116	A/G	0.5255	0.0936	1.543e-06	0.528	0.0172334	0.243183
16	53819937	rs11075991	A/T	0.5256	0.0936	1.565e-06	0.528	0.0172334	0.243183
16	53819169	rs9936385	T/C	0.5255	0.0936	1.568e-06	0.528	0.0172334	0.243183
16	53819877	rs11075989	T/C	0.4744	-0.0935	1.589e-06	0.472	-0.0172334	0.243183
16	53821690	rs7202296	A/G	0.5254	0.0933	1.701e-06	0.528	0.0172334	0.243183
16	53819893	rs11075990	A/G	0.5256	0.093	1.8e-06	0.528	0.0172334	0.243183
16	53819771	rs11075988	A/G	0.4747	-0.0927	2.571e-06	0.472	-0.0172334	0.243183
16	53822440	rs7206122	A/G	0.4747	-0.0934	2.192e-06	0.472	-0.0172123	0.24382
16	53818724	rs3751814	A/G	0.4744	-0.094	1.408e-06	0.472	-0.0172093	0.244013
16	53822237	rs62033403	A/G	0.5256	0.0937	1.506e-06	0.528	0.0171884	0.244472
16	53822239	rs62033404	A/G	0.5253	0.0934	2.184e-06	0.528	0.0171884	0.244472
16	53822651	rs7185735	A/G	0.5256	0.0938	1.481e-06	0.528	0.0171266	0.246048
5	8546679	rs115025630	A/G	0.0349	0.2608	6.781e-07	0.059	0.0365801	0.248025
5	8547289	rs10057034	T/C	0.0349	0.2608	6.781e-07	0.06	0.0360562	0.253235
16	53822142	rs66908032	A/C	0.4754	-0.092	3.059e-06	0.472	-0.0167213	0.257739
18	28922210	18:28922210	T/C	0.9068	-0.1635	2.93e-06	0.988	0.0781564	0.258541
10	80892739	rs7078520	A/T	0.5594	-0.1006	4.36e-07	0.635	-0.0176253	0.267106
16	25702902	rs1399338	A/G	0.0714	-0.1932	9.849e-07	0.016	0.0638762	0.272
18	14682915	rs73423240	T/C	0.8212	0.1226	2.326e-06	0.858	0.0243717	0.277003
10	123333997	rs7895676	T/C	0.132	-0.1822	2.01e-09	0.066	-0.0342893	0.279407
14	37119639	rs990012	T/C	0.938	0.2153	3.532e-07	0.935	0.0323186	0.284701
15	77335891	rs11636648	T/C	0.1618	0.1264	4.194e-06	0.04	-0.0406793	0.285336
5	8556391	rs141837653	A/C	0.0348	0.2645	5.01e-07	0.061	0.0327051	0.290838
10	123334457	rs10736303	A/G	0.1326	-0.1797	3.114e-09	0.066	-0.0334535	0.29114
16	53820527	rs9939609	A/T	0.4744	-0.094	1.41e-06	0.471	-0.0155304	0.292764
16	53821297	rs7206410	T/C	0.5256	0.0935	1.594e-06	0.529	0.0155304	0.292764
5	8557913	rs78710546	T/C	0.9652	-0.2663	4.151e-07	0.938	-0.0321632	0.298025
5	8557953	rs115091002	A/G	0.0348	0.2645	5.01e-07	0.062	0.0321632	0.298025
14	37107663	rs113894925	A/G	0.0614	-0.1976	3.039e-06	0.067	-0.0309678	0.298642
5	8557096	rs10475445	T/C	0.0348	0.2645	5.01e-07	0.062	0.0320223	0.300288
14	37100780	rs73262323	T/C	0.0611	-0.2087	8.814e-07	0.067	-0.0308708	0.301439
10	123336494	rs2912781	T/C	0.1353	-0.1959	9.661e-09	0.066	-0.0326698	0.301715
5	8551330	rs28584390	T/C	0.0349	0.2619	6.194e-07	0.061	0.0319328	0.302382
5	8552298	rs10067725	A/C	0.0349	0.2619	6.194e-07	0.061	0.0319328	0.302382
5	8549042	rs78764035	T/G	0.9651	-0.2618	6.282e-07	0.939	-0.0319328	0.302382
5	8550547	rs10077986	T/G	0.0349	0.2611	6.704e-07	0.061	0.0319328	0.302382
5	8559287	rs13355444	C/G	0.0381	0.2503	6.225e-07	0.087	0.0271077	0.302737
3	197266608	rs151026652	A/G	0.0161	0.5084	1.46e-07	0.016	-0.0632107	0.303697
5	108573003	rs1422003	T/C	0.5185	-0.0913	4.77e-06	0.523	0.0154163	0.306821
16	52574343	rs35850695	A/G	0.1056	0.1773	2.909e-08	0.115	0.0236969	0.313553
5	8555475	rs10051877	A/G	0.9653	-0.2632	5.734e-07	0.939	-0.0312048	0.313616
2	227235308	rs4266007	A/G	0.4442	-0.0933	1.958e-06	0.43	0.0143185	0.341908
18	21673063	rs11665448	C/G	0.8068	-0.1313	1.904e-07	0.896	0.0237312	0.34201
10	123350216	rs2981584	A/C	0.568	0.1019	3.127e-07	0.639	0.0143919	0.35072
18	21680969	rs2129616	T/C	0.8072	-0.1213	1.52e-06	0.896	0.0229437	0.35261
2	226992330	rs16866853	A/T	0.9622	-0.2375	3.011e-06	0.96	0.0365624	0.353196
2	226964609	rs141738954	A/G	0.0381	0.2349	3.801e-06	0.042	-0.0347279	0.356682
7	94402219	rs4448189	A/G	0.917	-0.1612	4.401e-06	0.911	-0.0237576	0.367373
16	53822502	rs7190396	T/G	0.5252	0.0941	1.855e-06	0.523	0.0133352	0.369545
2	226972357	rs140428477	C/G	0.9638	-0.2668	2.97e-07	0.96	0.0349496	0.372929
2	226972147	rs142204512	C/G	0.9619	-0.2336	4.462e-06	0.959	0.0345888	0.375112
9	85748660	rs139449689	T/C	0.9747	-0.2873	2.557e-06	0.96	-0.0336508	0.376207
2	226968324	rs141545578	T/C	0.9618	-0.2335	4.25e-06	0.959	0.0337383	0.380492
2	226981236	rs16866844	T/C	0.9636	-0.2744	1.172e-07	0.959	0.0341947	0.381446
2	226986259	rs16866849	A/G	0.9635	-0.2805	6.125e-08	0.96	0.0342833	0.381757
18	21675990	rs11659213	T/G	0.8061	-0.127	4.428e-07	0.897	0.0214973	0.387438
2	226906547	rs149422220	A/G	0.9635	-0.2597	5.543e-07	0.96	0.0338196	0.388895
2	226970041	rs137912078	T/G	0.0381	0.2351	3.718e-06	0.041	-0.033276	0.389901
2	226908780	rs141593324	T/C	0.9636	-0.2588	6.262e-07	0.96	0.0336063	0.391662
2	226921088	rs16866795	A/G	0.0364	0.2569	7.305e-07	0.039	-0.0325678	0.406554
6	152050523	rs35240111	C/G	0.3345	0.0955	3.51e-06	0.394	0.012636	0.407633
10	123338654	rs2912778	A/G	0.1325	-0.1823	1.874e-09	0.064	-0.0258085	0.414234
18	29928766	rs16963196	A/G	0.1966	-0.12	1.596e-06	0.293	-0.0129684	0.419722
18	29929031	rs59676860	T/C	0.8034	0.1197	1.679e-06	0.707	0.0129684	0.419722
18	29931734	18:29931734	A/G	0.7569	0.1236	8.807e-08	0.592	-0.0118359	0.429229
2	226951010	rs16866825	A/G	0.9639	-0.2654	3.369e-07	0.96	0.0304604	0.43227
19	4264152	rs187724879	A/G	0.9374	-0.1862	3.346e-06	0.927	0.0223403	0.432773
2	121240837	rs12711944	T/C	0.6986	0.1013	3.199e-06	0.652	0.0126112	0.436926
2	226953871	rs138876870	A/T	0.0381	0.2344	3.898e-06	0.041	-0.0292507	0.44447
14	37118242	rs8009345	C/G	0.9343	0.2059	5.214e-07	0.928	0.0218389	0.452969
2	226934371	rs16866807	T/C	0.9634	-0.258	6.047e-07	0.96	0.0293104	0.453395
18	27176907	rs11661674	A/G	0.7914	-0.122	7.729e-07	0.862	-0.0164274	0.457401
18	27177971	rs68078954	A/T	0.2086	0.1213	9.018e-07	0.138	0.0164274	0.457401
2	226948637	rs149352884	C/G	0.9618	-0.2324	4.616e-06	0.959	0.0284298	0.457915
2	121243526	rs7598664	T/C	0.7009	0.103	2.315e-06	0.686	0.0122506	0.458755
2	226941238	rs16866821	A/G	0.0366	0.2571	6.828e-07	0.04	-0.028103	0.469455
2	226939961	rs144353004	T/C	0.0366	0.2595	5.216e-07	0.04	-0.0278003	0.474281
10	123348662	rs2912774	T/G	0.5784	0.1066	9.71e-08	0.642	0.0110001	0.475384
12	108057222	rs3953614	T/G	0.0688	-0.209	9.109e-07	0.042	0.0274134	0.478417
18	14691483	rs9962254	T/C	0.7213	0.1083	8.584e-07	0.749	0.01306	0.479393
2	226934202	rs16866805	A/C	0.0373	0.2428	2.172e-06	0.04	-0.0264745	0.493998
18	29897165	rs644274	T/C	0.5011	0.0898	4.916e-06	0.317	-0.0108568	0.49615
16	52634000	rs3104781	T/C	0.4929	0.1068	5.328e-08	0.558	0.0101485	0.497929
2	121241907	rs1534100	A/G	0.2993	-0.1036	2.032e-06	0.335	-0.0110256	0.499065
16	52650047	rs3112607	C/G	0.5353	0.0971	8.629e-07	0.579	0.0103432	0.499743
5	8554744	rs10072154	T/C	0.035	0.2619	5.844e-07	0.065	0.0200528	0.504556
10	123348902	rs2936870	T/C	0.5907	0.103	2.782e-07	0.648	0.0101814	0.510388
2	226936384	rs143356093	A/G	0.9627	-0.2428	2.172e-06	0.959	0.0250887	0.513195
18	29912990	rs1689030	A/G	0.5342	-0.093	2.702e-06	0.707	0.0105821	0.519415
18	29932387	rs16963225	T/C	0.8028	0.1199	1.566e-06	0.701	0.0102113	0.521031
18	29932916	rs57613491	T/C	0.8028	0.1196	1.647e-06	0.701	0.0102113	0.521031
5	108572544	rs12515174	C/G	0.5846	-0.0982	1.373e-06	0.575	0.00972241	0.523855
18	29934728	rs16963239	T/G	0.8029	0.1198	1.61e-06	0.701	0.00995789	0.532049
1	5900537	rs55770564	A/G	0.8152	-0.1181	3.026e-06	0.79	0.011721	0.533129
2	121243713	rs4849882	A/C	0.7063	0.1104	4.728e-07	0.704	0.0104264	0.533347
2	121243690	rs7571527	A/G	0.7063	0.1103	4.838e-07	0.704	0.0104264	0.533347
7	94418453	rs6465440	T/C	0.9171	-0.1628	3.555e-06	0.909	-0.0160865	0.533652
2	121243737	rs7571543	A/G	0.7063	0.1109	4.253e-07	0.704	0.0104	0.534395
2	121253730	rs1568841	A/G	0.3454	-0.1127	1.027e-07	0.42	0.00936869	0.53853
2	121243011	rs4848601	C/G	0.7008	0.1033	2.144e-06	0.666	0.0100245	0.539118
2	121243112	rs4848603	T/C	0.7008	0.1027	2.429e-06	0.666	0.00999931	0.540146
18	29897513	rs656946	T/C	0.5118	-0.09	4.951e-06	0.698	0.00990655	0.541203
2	121244321	rs12711948	T/C	0.7059	0.1109	4.132e-07	0.704	0.0100993	0.546226
7	94429204	rs141812844	T/C	0.9173	-0.1586	4.985e-06	0.909	-0.0155938	0.54662
18	29924978	rs144868925	T/C	0.8032	0.1197	1.674e-06	0.703	0.00952847	0.550203
2	121251718	rs2177701	T/C	0.7208	0.1066	2.038e-06	0.689	0.00968863	0.553084
2	121251519	rs6542604	C/G	0.7207	0.1067	1.977e-06	0.688	0.00963885	0.555164
2	121251511	rs6542603	A/G	0.7171	0.1033	3.845e-06	0.688	0.00963752	0.555205
2	121241958	rs7575067	T/C	0.2992	-0.1032	2.205e-06	0.32	-0.00966795	0.555731
18	14711762	rs73423252	A/G	0.162	-0.1251	3.525e-06	0.134	-0.0134244	0.561504
18	14707059	rs113391933	A/G	0.1621	-0.1243	4.026e-06	0.134	-0.0133765	0.562912
18	29950624	rs16963279	T/C	0.1921	-0.116	4.176e-06	0.26	-0.00939833	0.571137
18	21647552	rs4800541	T/C	0.1715	0.1302	7.383e-07	0.084	-0.015309	0.572867
2	121248650	rs7564493	T/C	0.7153	0.1022	4.592e-06	0.671	0.00900812	0.57527
2	121248661	rs7590303	A/G	0.7154	0.1022	4.612e-06	0.671	0.00900812	0.57527
2	121251536	rs6542605	T/G	0.72	0.1076	3.309e-06	0.654	0.00889437	0.57844
2	121247392	rs7560449	T/C	0.7162	0.1027	4.225e-06	0.672	0.00891759	0.580938
18	29947372	rs4499310	A/G	0.8007	0.1184	1.852e-06	0.723	0.0089289	0.580942
2	121247187	rs7557743	C/G	0.2687	-0.1082	1.613e-06	0.322	-0.00897663	0.581169
9	90210152	rs113258894	A/G	0.9548	-0.2196	2.326e-06	0.969	-0.0256569	0.583005
18	29937076	rs11876773	T/C	0.2695	-0.1021	4.182e-06	0.405	0.00793745	0.594159
2	121242087	rs7575205	T/C	0.2988	-0.1016	3.131e-06	0.319	-0.00873475	0.594738
10	122917615	rs79394706	A/G	0.9634	-0.2497	1.439e-06	0.963	-0.0209942	0.595523
18	29949599	rs16963272	A/G	0.8009	0.1176	2.216e-06	0.723	0.00854719	0.597116
6	48522633	rs73475828	T/C	0.9529	-0.2182	2.179e-06	0.877	-0.0119989	0.597264
2	121243108	rs4848602	T/C	0.7008	0.1027	2.462e-06	0.682	0.00862467	0.599368
10	123346116	rs2981575	A/G	0.4068	-0.099	8.217e-07	0.349	-0.00811112	0.600812
2	121245122	rs4849887	T/C	0.294	-0.1109	4.149e-07	0.298	-0.00870859	0.601626
2	121244947	rs4849884	A/C	0.2939	-0.1108	4.28e-07	0.302	-0.00860127	0.601628
2	121247132	rs7557650	T/C	0.7156	0.1044	2.528e-06	0.678	0.00844845	0.603376
2	121245735	rs10864991	A/G	0.7058	0.11	5.118e-07	0.698	0.00855163	0.603753
16	52538900	rs12600239	T/C	0.1864	0.1172	2.921e-06	0.204	-0.00962022	0.609109
2	121241176	rs4849880	T/C	0.2965	-0.1075	8.738e-07	0.302	-0.00837278	0.613561
18	29952104	rs1458860	A/G	0.8011	0.1181	2.005e-06	0.723	0.00798678	0.621357
2	121245096	rs4849886	T/C	0.2941	-0.111	4.113e-07	0.298	-0.00820138	0.622736
7	94431141	rs149667535	A/G	0.92	-0.1655	2.621e-06	0.927	-0.0139989	0.624232
3	197282504	rs7626667	T/G	0.0169	0.4384	9.064e-07	0.018	-0.0288483	0.62471
2	121245080	rs4849885	T/C	0.2945	-0.1121	3.062e-07	0.298	-0.00811542	0.626366
18	29950516	rs16963275	T/G	0.8009	0.1176	2.186e-06	0.722	0.0077509	0.631383
18	29953667	rs931494	T/C	0.8011	0.1167	2.64e-06	0.722	0.0077509	0.631383
2	121245996	rs11123556	A/G	0.2791	-0.1105	7.186e-07	0.287	-0.00795709	0.635297
10	122935049	rs74158524	A/G	0.9634	-0.2457	2.152e-06	0.963	-0.0187093	0.636465
2	121242996	rs4848600	T/C	0.7056	0.1105	4.591e-07	0.684	0.00771009	0.640125
18	29953066	rs73958407	T/C	0.6957	0.1045	1.037e-06	0.577	0.00685509	0.643654
18	29948616	rs11663076	A/T	0.6955	0.1056	8.052e-07	0.578	0.00685757	0.643744
18	21674060	rs11659881	C/G	0.834	-0.1354	4.732e-07	0.923	0.0130497	0.643994
10	123348389	rs1219642	T/C	0.5709	-0.0991	5.303e-07	0.654	-0.0070613	0.644367
2	121245540	rs12616822	A/G	0.7058	0.1106	4.514e-07	0.7	0.00761552	0.646514
6	170797661	rs112611113	T/C	0.8028	-0.118	3.215e-06	0.841	0.00908105	0.653818
2	121245613	rs12616849	C/G	0.7058	0.1108	4.302e-07	0.701	0.00737701	0.657354
2	121245603	rs11123555	T/C	0.2943	-0.1055	1.058e-06	0.299	-0.00737701	0.657354
2	121245614	rs12616850	T/G	0.7057	0.1054	1.101e-06	0.701	0.00737701	0.657354
14	22752095	rs2001020	C/G	0.8888	0.1532	1.526e-06	0.842	-0.00901749	0.662066
18	29953099	rs76531138	A/T	0.3043	-0.1045	1.037e-06	0.422	-0.0064251	0.664542
18	29954227	rs1458861	T/C	0.3042	-0.1051	9.012e-07	0.422	-0.00640438	0.665561
2	121838007	rs145721250	T/G	0.0455	0.2171	2.615e-06	0.041	-0.015811	0.680046
2	121838362	rs116056543	A/T	0.9545	-0.2145	3.443e-06	0.959	0.015811	0.680046
2	121244509	rs9789411	T/C	0.294	-0.1109	4.149e-07	0.3	-0.00668528	0.687667
2	121244492	rs9308781	A/G	0.7061	0.1106	4.516e-07	0.7	0.00668528	0.687667
2	121246568	rs10179592	T/C	0.2941	-0.1078	8.443e-07	0.303	-0.00651439	0.693031
18	30468160	18:30468160	A/T	0.8901	-0.1597	2.163e-06	0.967	-0.0203629	0.696327
2	121243478	rs4849881	A/C	0.7065	0.1119	3.364e-07	0.7	0.00633732	0.702894
2	121244132	rs12711945	A/G	0.7059	0.1109	4.132e-07	0.7	0.00633702	0.702894
2	121244905	rs4849883	T/C	0.706	0.1109	4.149e-07	0.7	0.0062647	0.706162
2	121244172	rs12711946	A/G	0.7059	0.1109	4.197e-07	0.7	0.0062647	0.706162
18	29931146	18:29931146	T/G	0.2363	-0.1195	2.976e-07	0.361	0.00573896	0.707882
2	121244809	rs9308782	A/G	0.294	-0.1106	4.434e-07	0.3	-0.00618395	0.709805
2	121244272	rs12711947	T/C	0.2941	-0.1109	4.132e-07	0.3	-0.00608953	0.714036
18	29932541	rs16963230	A/G	0.1936	-0.1169	3.22e-06	0.283	-0.00586867	0.715557
18	48773139	rs60714633	T/C	0.0964	-0.1665	9.3e-07	0.104	0.00898972	0.719553
18	29943016	18:29943016	T/C	0.2436	-0.1238	8.305e-08	0.396	0.00502603	0.738688
18	29939659	18:29939659	A/G	0.2437	-0.122	1.237e-07	0.396	0.00502603	0.738688
10	123353869	rs3135718	T/C	0.4102	-0.1013	4.246e-07	0.325	-0.00516249	0.745315
1	5900914	rs72856113	T/C	0.1857	0.119	2.466e-06	0.186	-0.00635345	0.75404
18	21659539	rs9955471	A/G	0.806	-0.1359	7.578e-08	0.891	-0.00739705	0.759184
10	123346190	rs1219648	A/G	0.5701	-0.0974	6.021e-07	0.651	-0.0046849	0.759263
18	29899143	rs638142	A/T	0.6165	0.1003	7.366e-07	0.454	-0.00455473	0.762984
2	121256911	rs10203842	A/G	0.6371	0.1143	4.695e-08	0.494	0.00455348	0.764243
5	44628005	rs12652273	T/C	0.3094	-0.101	2.533e-06	0.414	-0.00436423	0.772213
18	21655126	rs11661995	A/T	0.8193	-0.1311	3.545e-07	0.911	0.00766267	0.772239
2	121256599	rs10180622	T/C	0.6376	0.115	3.946e-08	0.495	0.00429095	0.777323
18	29930576	rs16963205	T/C	0.7594	0.1239	9.089e-08	0.618	-0.00419014	0.781809
2	121253724	rs1568840	T/C	0.6689	0.1009	2.332e-06	0.557	-0.00417158	0.785775
2	218787676	rs3791913	A/G	0.2472	0.1165	5.512e-07	0.179	0.00530962	0.788083
2	121254740	rs940672	A/G	0.6465	0.1174	2.478e-08	0.499	0.00405298	0.789137
18	29923529	rs113569763	T/G	0.2093	-0.1128	3.85e-06	0.349	-0.00380018	0.807129
4	106885034	rs79169124	C/G	0.9828	-0.3444	3.536e-06	0.986	-0.0159097	0.807762
18	29936245	rs16963245	T/C	0.2404	-0.1229	1.154e-07	0.382	0.0036532	0.809054
2	121254949	rs7581194	A/C	0.3551	-0.1169	2.751e-08	0.504	-0.00356681	0.814041
18	29918072	rs16963135	T/C	0.7908	0.1122	4.269e-06	0.65	0.00366275	0.814244
18	29943796	rs73958405	A/C	0.7586	0.1219	1.405e-07	0.632	0.00349079	0.81912
2	121254599	rs940673	A/T	0.6465	0.1164	3.178e-08	0.498	0.00332178	0.826977
18	29939451	rs902950	A/G	0.2415	-0.1214	1.547e-07	0.369	-0.00330894	0.828257
18	29914186	18:29914186	A/G	0.2972	0.1005	3.779e-06	0.135	0.00471384	0.82957
18	29938839	rs73956902	T/C	0.2414	-0.122	1.371e-07	0.37	-0.00315346	0.836235
18	29939277	rs902951	A/T	0.2415	-0.1214	1.571e-07	0.37	-0.00315346	0.836235
18	29938608	rs73956901	A/G	0.2415	-0.1212	1.645e-07	0.37	-0.00315346	0.836235
2	121255727	rs1568842	C/G	0.6899	0.1063	9.912e-07	0.572	0.0031484	0.837728
18	21635406	rs1976128	A/G	0.2042	0.1364	3.982e-08	0.101	-0.00507525	0.841773
2	121254369	rs1320418	A/G	0.648	0.115	4.854e-08	0.495	0.00296552	0.845377
18	29938043	rs11877702	A/G	0.2414	-0.121	1.708e-07	0.37	-0.00295088	0.846569
18	21638509	rs10853615	A/C	0.1988	0.139	2.078e-08	0.101	-0.00485339	0.847274
2	218791398	rs10197671	A/G	0.2308	0.112	2.891e-06	0.165	0.00368801	0.857141
12	73374686	rs10784999	A/G	0.203	0.1092	4.851e-06	0.151	0.00303683	0.882278
18	29956215	rs41527551	T/C	0.6521	0.0952	3.426e-06	0.55	0.00217487	0.883542
18	29957035	rs2034968	C/G	0.6524	0.0959	2.962e-06	0.547	0.002063	0.889163
18	29957789	rs1964517	A/G	0.6522	0.0963	2.63e-06	0.547	0.00197138	0.894081
18	29949519	rs16963270	A/G	0.3475	-0.0961	2.842e-06	0.453	-0.00195786	0.894767
2	218789397	rs4672859	T/C	0.7618	-0.1084	3.656e-06	0.798	0.00243598	0.896986
2	18361177	rs28427258	A/G	0.7854	0.1143	1.796e-06	0.816	-0.00220105	0.908616
18	15234549	rs12454452	A/G	0.2047	0.1274	2.354e-07	0.082	-0.00337642	0.91032
10	123337814	rs17542768	A/G	0.9539	0.2639	6.538e-08	0.958	0.00422736	0.910681
18	29961185	rs8097263	A/G	0.6505	0.0966	2.433e-06	0.515	-0.00132286	0.928569
18	27231371	rs4396603	T/C	0.2062	0.1153	3.724e-06	0.152	-0.00169836	0.935486
7	12761266	rs142713034	T/C	0.1327	0.13	4.737e-06	0.122	0.00176005	0.937963
18	29968336	rs11665150	A/G	0.6541	0.0961	2.898e-06	0.527	-0.00100039	0.945878
18	29967673	rs16963289	A/G	0.3459	-0.096	2.99e-06	0.473	0.00100039	0.945878
18	29968307	rs11665147	A/C	0.6541	0.096	2.99e-06	0.527	-0.00100039	0.945878
18	29968263	rs11665190	A/G	0.3458	-0.096	3.019e-06	0.473	0.00100039	0.945878
16	52632631	rs3104777	T/C	0.3904	0.1	5.517e-07	0.397	0.000864434	0.953978
2	121257342	rs940671	T/C	0.6822	0.1103	3.487e-07	0.581	0.00088397	0.954169
16	52632897	rs45500599	A/G	0.3906	0.0993	6.654e-07	0.397	0.000842893	0.955126
2	121254422	rs2310912	T/G	0.6535	0.1146	6.104e-08	0.519	0.000511647	0.9732
18	21648565	rs12961041	A/G	0.7865	-0.1179	1.579e-06	0.9	0.000690856	0.977983
18	29940334	rs57478295	T/C	0.2417	-0.122	1.336e-07	0.375	0.000396937	0.979106
15	77314342	15:77314342	A/G	0.1187	0.1415	4.437e-06	0.012	-0.00154101	0.982106
16	52638962	rs3104791	A/G	0.3879	0.1	5.857e-07	0.379	-9.37662e-05	0.995093
16	52638663	rs3104790	T/C	0.3879	0.0996	6.464e-07	0.379	4.64225e-05	0.997571
2	121247171	rs7574164	T/C	0.2684	-0.1111	8.52e-07	0.293	-3.35805e-05	0.998389
16	52633914	rs3104780	T/C	0.3905	0.1002	5.31e-07	0.397	-7.30218e-07	0.999961
JCS BC GWAS = Johannesburg Cancer Consortium Breast Cancer Genome Wide Association Study, EAF = effect allele frequency
